# Supplementary material for: A Game of Hide and Seek: Expectations of Clumpy Resources Influence Hiding and Searching Patterns
Source: PLoS One. 2015 Jul 8;10(7):e0130976. doi: 10.1371/journal.pone.0130976 (PMC4495993; doi:10.1371/journal.pone.0130976)
Supplement: S1 Data — (ZIP) [file pone.0130976.s001.zip]

Archive with 5 entries (4 files):
- Experiment1_data.xlsx
- __MACOSX/
- __MACOSX/._Experiment1_data.xlsx
- Experiment2_data.xlsx
- __MACOSX/._Experiment2_data.xlsx
