# Supplementary material for: A Game of Hide and Seek: Expectations of Clumpy Resources Influence Hiding and Searching Patterns
Source: PLoS One. 2015 Jul 8;10(7):e0130976. doi: 10.1371/journal.pone.0130976 (PMC4495993; doi:10.1371/journal.pone.0130976)
Supplement: S1 Data — (ZIP) [file pone.0130976.s001.zip › Experiment1_data.xlsx]

## Sheet: Sheet2
1	2	3	4	5	6	7	8	9	10	11	12	13	14	15	16	17	18	19	20
id	age	sex(1=male,2=female)	condition(1=competitive,2=collaborative)	Hidetime	timeFirst	pA	clicks to hid	Searchtime	Number of clicks	money	surprise Recall Search Time	surprise Recall Search number Resources Found	q1(any strategy, 1=yes, 2=no)	q2(How did you decide to hide)	q3(did you use a pattern	q4(do you think opponent used strategy)	q5(hardest)	q6(easiest)	q7(random)
1	18	2	1	121.45	116.19	0.372222	60	141.7	98	2	76.56	30	1	'Try to eliminate patterns.'	'No'	'Use clusters so there are hot and cold spots.'	0.7	0.3	0.7
2	18	2	2	97.8	95.57	0.177778	60	136.48	94	6	52.3	47	1	'I hid them around the outside of the grid.'	'I placed them around the outside of this gird with a few in the middle.'	'No'	0.7	0.3	0.5
3	17	2	1	171.43	169.98	0.772222	66	131.26	100	0	79.38	30	2	'Randomly'	'No pattern was taken.'	'Other than a few series of straight lines, I did not find any paticular pattern in the hiding.'	0.7	0.5	0.3
4	17	2	2	110.72	108.17	0.333333	50	89.58	59	41	90.09	46	1	'Start from the center of the square, then the four corners.'	'It starts from the top with two dollars in the middle and the add two more dollars on two sides of the dollars as it goes down till the middle, then return to two dollars in a line.'	'Yes, they put all the tokens around the side of the square, then made a line in the middle.'	0.7	0.3	0.7
5	19	1	1	64.78	62.77	0.794444	52	143.65	100	0	63.32	34	2	'randomly placing the tokens'	'no paticular patern'	'i think he just randomly placed them as well'	0.7	0.3	0.7
6	18	2	2	99.36	77.8	0.2	56	121.22	63	37	52.13	49	1	'Trying to create a pattern.	'Yes I tried to put the tokens around the outside and an x in the inside.	'Yes corners and down the middle'	0.7	0.3	0.7
7	20	2	1	140.41	136.39	0.772222	64	106.11	99	1	54.46	26	2	'I tried to clump the bills together and leave large spaces with no bills.'	'I don''t think I went for any particular pattern other than clumping.'	'Based on the relatively even distribution, there didn''t appear to be any particular pattern.'	0.3	0.7	0.7
8	17	2	2	112.21	80.48	0.2	80	35.25	52	48	33.61	50	1	'simple around the outside with x in the center	'yes, square and X'	'yes, same as mine'	0.7	0.3	0.7
9	17	2	1	112.56	109.66	0.766667	50	173.63	93	7	86.8	29	1	'I tried hiding them initially near the edges, since I figure the eyes are drawn more toward the middle of the screen. But, I didn''t want to clump them together, so I tried to hide the dollars near the edge while still remaining random. Once these spots filled up, I moved toward the middle.'	'I tried to stay toward the edges.'	'He or she clumped the dollars together quite a bit. I''m not sure if this was a strategy, or it just so happened to happen that way.'	0.3	0.7	0.7
10	19	1	2	194.16	153.36	0.866667	80	143.62	64	36	60.29	50	1	'I tried to hide the tokens in a particular repeating pattern that the other player could follow easily. Also I hide them in fairly general spots that I think most people would look at first.'	'Yes, I would desribe it as using every other spot to hide the tokens.'	'Yes I do. Their strategy consisted of using up all the outer rows and moving diagonally inward.'	0.7	0.3	0.7
11	18	1	1	102.56	96.53	0.488889	52	149.01	100	0	60.16	26	2	'I hid them randomly and spread them out. I also put a few of them in bunches so that there are more open spaces in other parts of the board.'	'I didn''t really try to make a pattern, i just tried to make it random.'	'The tokens seemed randomly placed without much of a pattern to them.'	0.3	0.3	0.7
12	19	1	2	75.51	71.62	0.211111	50	108.01	58	42	40.34	49	1	'I tried to make a recognizable pattern that could be discovered easily'	'yes, I tried to create an x across the box and outlined the entire area with dollar markers'	'yes, he used a diagonal pattern that created small x shapes all over the grid'	0.7	0.3	0.5
13	18	2	1	83.4	80.38	0.755556	50	112.57	100	0	54.96	26	2	'I placed them randomly, so that they were not in a specific order or pattern that could be easily guessed.'	'No, I did not try to create a pattern.'	'No, I do not believe that they used a pattern, because the tokens were randomly placed, and I did not notice a pattern correlating the tokens to one another.'	0.7	0.3	0.7
14	17	2	2	44.24	41.78	0.0555556	50	106.53	80	20	35.12	50	1	'I put them in a straight line starting with the top row'	'I simply filled the upper 50 boxes'	'yes, they filled the outside and then made diagonal lines to a small square in the center of 4 one dollar tokens'	0.5	0.3	0.7
15	19	2	1	154.05	152.6	0.733333	60	153.45	100	0	70.96	20	1	'I tried to keep them away from places that seemed like they''d be picked first, such as the corners. I also tried to keep it random instead of patterns.'	'I tried to not make any patterns.'	'I think my opponent just put them randomly.'	0.5	0.7	0.3
16	19	1	2	148.71	97.77	0.0555556	54	50.57	50	50	51.03	50	1	'I assumed that naturally the other player would lookto the top right left corner because it is where people naturally look, especially someone with an English background. This is because we are used to reading from left to right, top to bottom and we read text nd lists in that way. It seems like the best logical way to hide the tokens.'	'It was a pattern that could be seen after one row and after the second row the other player should easily catch on as to what I did. I just simply used the top half of the grid for all my tokens.'	'The collaborator used a similar startegy to what I used when I hid the tokens. Th pattern was easily seen and the most simple strategy that could be used in my opinion, just placing all the tokens in the top half of the grid.'	0.7	0.3	0.7
17	21	1	1	580.82	530.52	0.611111	152	280.29	100	0	78.77	42	1	'Avoid corners, edges and the center, those are general starting places. Then create patterns starting at the top left corner area, then stop and restart new patterns on the right. If someone finds a pattern, they usually expect it to coninue.'	'Nope.'	'I don''t know.'	0.7	0.3	0.7
18	18	2	2	104.76	102.53	0.566667	52	62.04	51	49	95.54	36	2	'I did it randomly'	'No'	'Yes, my collaborator put the tokens in the first four rows'	0.7	0.3	0.5
19	18	1	1	90.05	86.14	0.783333	50	171.72	94	6	64.75	28	1	I would set up a small ''pattern'' diagonally then randomly change the direction, in order to trick my opponent. The bottom row has a lot of dollars hidden, because near the beginning that will be the least likely spot he''ll check.'	'Besides the small diagonal patterns here and there, there are none.'	'I think my opponent clustered a bunch of dollars to create more open space on the rest of the grid, making it harder to find the rest, and also clustering was the least to be expected, so it played in his advantage.'	0.5	0.7	0.7
20	22	2	2	83.51	80.95	1	54	186.9	98	2	37.01	50	1	'I used a regular pattern.'	'Yes, like a chess board.'	'I couldn''t really find any patterns for the tokens.'	0.7	0.3	0.7
21	17	2	1	119.37	117.47	0.466667	50	214.07	97	3	65.01	27	2	'I tried to keep all the money together in some sort of clump. I knew that the experiementer would probably think that if there were two in a row there would not be a third one, so that is where I put the third one.'	'No. No pattern was used.'	'It seemed that in the rows going down they did every other one, although I''m not sure what the pattern was near the edges. The money was scattered near the edges.'	0.7	0.3	0.7
22	20	1	2	95.52	77.41	0.0555556	50	106.67	56	44	50.14	50	1	'I chose to lump them all together on the top half of the screen, hoping the finder would recognize that after finding nothing on the bottom half of the screen repeatedly.'	'I wouldn''t describe it as a pattern, I just tried to make them all easy to find in one location'	'Yes, my collaborator chose to use a pattern of diagonal lines to hide the tokens, once I realized this, finding them was easy.'	0.7	0.3	0.7
23	19	2	1	111.22	109.64	0.661111	50	149.44	100	0	73.79	24	1	'i hid them in random patterns away from the corners and direct center '	'i didnt make any particular pattern '	'yes it seemed like there was no pattern or order '	0.3	0.5	0.7
24	19	2	2	56.91	55.34	0.0888889	50	33.35	50	50	31.07	50	1	'Around the edges of the grid, after I started I realized it probably would''ve been easier to just fill the first 50 spaces.'	'Just filled in around the edges'	'Yes, they placed all of the tokens in the first fifty spaces making it very easy to find. '	0.5	0.7	0.7
25	18	1	1	124.55	119.19	0.555556	52	122.99	100	0	59.3	25	1	'I put the dollars in decent sized groups spread across the board.'	'No I dont think i really used a pattern.'	'Yes i do believe they used a strategy. Their strategy was to group a few dollars in a row then mix them out and not put any dollars in the corners since that is usually a good place to start.'	0.5	0.3	0.5
26	18	1	2	100.2	95.62	1	52	131.3	62	38	52.38	50	1	'I hid them in an alternating pattern so when they found one token and realized the pattern they would easily be able to find the rest. Also I spread the tokens out throughout the entire board so the probability of finding the tokens would be greater.'	'Yes I used an alternating pattern that stretched down the entire board'	'I believe they did. They filled the top of the board completely with tokens then with the extra tokens they had left over they covered the perimeter of the board.'	0.7	0.3	0.7
27	18	1	1	158.93	157.03	0.761111	50	260.24	98	2	102.68	32	2	'I randomly placed the one dollar tokens '	'No'	'It looked like they placed the tokens in alternating rows'	0.7	0.5	0.5
28	18	1	2	182.11	165.11	1	74	67.38	52	48	43.76	50	1	'I decided to put the tokens in every other square of the grid starting the pattern in the top left corner of the grid.'	'Yes, every other square starting eith the top left square.'	'They did use a pattern, which was identical to the one I used; where every other square staring with the top left corner square was hiding a token.'	0.7	0.3	0.7
29	19	2	1	204.99	172.05	1	102	136.01	93	7	47.3	50	1	'i put them in spaced out lines	'yes they were seperated by a green square'	'no i couldn''t fine any particular stragety they were randomly placed about with different groups put together.'	0.5	0.5	0.3
30	18	2	2	80.66	78.32	0.244444	50	86.43	66	34	34.86	50	1	'I wanted to make them all grouped together and not spaced out'	'I created a large X across the board, 3 strands of bills wide'	'They created a crisscrossing pattern across the board, I only had to connect the strings'	0.5	0.3	0.5
31	18	2	1	311.93	307.58	0.788889	70	101.21	59	41	96.99	29	1	'By spreading them randomly around in no particular pattern.'	'There was no pattern.'	'The opponent did every other space making diagonal lines.'	0.3	0.3	0.7
32	19	2	2	86.8	84.23	1	54	112.01	71	29	53.12	47	1	'every other square'	'every other square going across'	'make it look sort of like an X'	0.5	0.3	0.7
33	18	1	1	99.39	97.94	0.794444	58	139.74	100	0	63.92	31	1	'not put in tradition places like corners, not have any distinct pattern'	'no'	'no'	0.3	0.7	0.7
34	18	1	2	102.38	96.23	1	54	54.93	51	49	47.76	50	1	'I decided to skip a box between one-dollar tokens in order for the other participant to notice a pattern and thusly find them easier.'	'I did create a pattern and the pattern consisted of skipping a box between the dollar tokens going left to right.'	'Yes, my collaborator used the same strategy and pattern that I used when hiding the coins. He or she skipped a box between dollar tokens from left to right.'	0.3	0.7	0.3
35	18	1	1	171.12	168.88	0.811111	52	173.02	99	1	70.84	29	1	'Didn''t place any in corners, was weary of placing near the middle and on the edges'	'Tried to aviod placing the dollars nedt to each other.'	'Yes, tried to avoid corners and the sides'	0.3	0.5	0.5
36	21	1	2	122.89	121.1	0.666667	50	100.07	70	30	56.95	23	2	'i randomly hide them in places i probably wouldn''t choose first'	'no'	'yeah they made a checkor board basically'	0.7	0.3	0.7
37	19	2	1	480.98	477.74	0.705556	52	357.26	91	9	218.49	28	2	'Sometimes I clumped them together, I tried to keep them away from the very outer corners and the direct middle. I tried to think of all the places I would be likely to check first and tried not put the tokens there.'	'No'	'Yes, I saw a couple paterns...a diagonal one, and one in the shape of an upside down V. They also used clumping but with random blank spaces in between.'	0.7	0.7	0.7
38	18	1	2	41.29	38.83	0.105556	52	102.89	99	1	36.43	50	1	'Put the all in one corner of the board.'	'Not really'	'No, they seemed scattered around the board randomly.'	0.7	0.3	0.7
39	19	2	1	212.03	210.69	0.555556	50	164.59	100	0	66.74	27	1	'I scattered them around witha few clumps but I tried not to repeat the same formations so that there isn''t a pattern for the next player to follow.'	'I staggered the formations but I tried not to create a pattern that the next player could catch on to.'	'They seemed to place alot of their tokens in lines next to each other so I would check all around the area after I found 1 dollar.'	0.7	0.3	0.7
40	18	1	2	132.28	120.77	0.411111	50	101.1	65	35	75.41	49	1	'i used a diagnal method.'	'yes. i used a diagnal method when hidding them.'	'yes. they clumped all the tokens in one spot.'	0.7	0.7	0.7
41	19	1	1	71.64	69.4	0.761111	50	168.72	99	1	67.93	29	1	'i tryed clicking in random spots without thincking that way their would be no order to were i but them.'	'i did not try to creat a pattern'	'I could not see any pattern within the order so if they used a strategy it would be to make it completly random.'	0.3	0.5	0.7
42	19	1	2	53.5	50.27	0.188889	50	130.73	77	23	43.77	50	1	'I made a pattern that they could hopefully find and use to help them.'	'i made a ring with an X through it.'	'At first they definitely started with a strategy but then it seemed to become random.'	0.5	0.3	0.7
43	19	1	1	201.17	185.3	0.25	54	275.61	100	0	83.03	37	1	'I grouped the tokens in unpatterned groups, so that the person searching would not be able to figure out a pattern I used and use that to find all of the tokens'	'I made irregular shaped groups of about 6 to 10 tokens '	'Yes, my opponent tried to hide some the tokens in a pattern, which I quickly figured out. The rest seemed to be hidden randomly'	0.7	0.3	0.7
44	19	1	2	95.09	91.07	0.0777778	50	69.61	58	42	49.49	50	1	'Grouped them together as easy as possible so they could get all of them once they find one of them.'	'Started in the center and then just went around and around the center with the one dollar tokens.'	'Yes, their strategy was pretty easy to follow once I didn''t find a dollar in some spots. The pattern they used was a block all the way around the outside then an X in the middle.'	0.7	0.3	0.7
45	20	1	1	154.9	153.34	0.722222	52	185.6	100	0	76.11	28	1	'There were small patterns that were soon disrupted by random places.'	'Yes , in some areas. Zig-zags primarily.'	'In some places yes, but noy in others. There were straight lines and then diagonals.'	0.5	0.3	0.5
46	19	1	2	36.1	33.78	0.0555556	50	66.88	70	30	33.16	50	1	'I hide the dollars on the top part of the table because usually its a persons first instinct to select the first block. '	'Basically I just hide the dollars in the first fifty spaces, which makes it easy to find the pattern.'	'No because it was hard trying to guess where the dollars were. '	0.7	0.3	0.7
47	19	1	1	137.88	134.3	0.55	54	156.46	99	1	75.56	42	1	'in an X pattern with all left over dollar tokems scatered across the grid'	'yes'	'no'	0.7	0.3	0.7
48	18	1	2	37.36	34.58	0.433333	52	43.63	54	46	31.38	50	1	'I figured a diagonal pattern would be easy to find, and the left overs went from the center to the edge of the grid.'	'I did a large x on the grid, then with the leftovers, I went from the center to the edges with straight lines.'	'The strategy was to fill the first 5 rows of the grid with all 50 tokens'	0.7	0.3	0.7
49	16	2	1	226.82	224.7	0.594444	76	175.18	95	5	97.81	30	2	'At first I hid two tokens in each layer of the square, starting with the outmost one. It eventually got too crowded to continue doing that, so I created several smaller clumps, and then tried to spread the rest out as much as possible.'	'No, I just tried to be as random as possible.'	'They hid dollar bills in every square of the two biggest diagnols. Otherwise, there was no pattern I could figure out.'	0.3	0.7	0.5
50	18	1	2	69.89	65.76	0.0555556	50	65.97	59	41	35.44	50	1	'i put them in a square in the upper left hand corner'	'it was just simply a sqaure and once the border is found you can fill in the rest'	'my collaborator made a design of a plus sign and diagonals to the corners'	0.7	0.3	0.7
51	18	1	1	118.04	116.35	0.45	52	150.51	99	1	84.38	28	2	'I decided to group some of the tokens together and then spread the rest around the grid.'	'I did not use a specific pattern but i grouped some together and others very randomly'	'I think that my oponent used a very similar strategy as me because many were grouped but there were also many that were spread out.'	0.3	0.7	0.5
52	19	1	2	67.84	64.28	0.5	50	178.2	63	37	45.92	50	1	'I hid them every other square to create a pattern.'	'I hid them every other square.'	'Linear until a certain point.'	0.7	0.3	0.7
53	18	2	1	116.4	114.85	0.805556	50	145.78	100	0	81.46	23	1	'I decided to skip over squares. I also avoided placing then in the corners.'	'Not really. '	'Yes. He/she made rows of three and/or four.'	0.5	0.3	0.7
54	19	1	2	112.15	68.31	0.0555556	104	30.41	52	48	28.05	50	1	'i placed all the one dollar tokens in the first 50 blocks all right next to on and other'	'yes, placing them one right after another'	'yes they did, they placed them in a pattern of 1 skipped 1, and so on. leaving every other empty, and repeating every row.'	0.7	0.3	0.7
55	17	1	1	147.16	145.16	0.55	66	225.42	100	0	63.48	24	1	'Placing tokens in small clusters randomly spread throughout the board'	'No pattern'	'No strategy'	0.5	0.7	0.5
56	18	1	2	68.1	66.43	1	50	40.92	50	50	48.9	50	1	'I used a pattern of every other space.	'It was similar to a checkerboard. I thought this would be an easy pattern to recognize.'	'I think the collaborator put all of the tokens in a pattern of rows so that all of the tokens were in the firt five rows.'	0.5	0.7	0.7
57	18	1	1	248.15	243.9	0.6	58	238.89	100	0	225.51	25	1	'I think once someone finds their first token, their first thought would be to click the boxes around it, hoping that the tokens had been grouped together. So, I tried to put them into small groups of adjacent tokens that were randomly spread across the board. I think the largest grouping of tokens I used was 6. I also tried to vary the group size alot. Basically I tried to replicate as best I co…	'No, I tried to be random.'	'I didn''t see any pattern. I noticed that they put alot more tokens adjacent to each other than I did.'	0.7	0.3	0.7
58	19	1	2	206.05	154.55	0.138889	180	83.72	59	41	42.3	49	1	'First, I decided to try to use the idea of a minesweeper game, and the tactics that one would use to find bombs, go for the corners first. But after I discovered that it would lose a pattern after a small amount of time, I decided that the best way to make it easier to find them would be to make a cluster where all the one-dollar tokens could be found together.'	'No, I really just put the one-dollar tokens in a large, 7x7 square with one out lying'	'Yes, my collaborator used a grid pattern, like a checker board, to hid the tokens.'	0.7	0.3	0.7
59	18	2	1	288.3	258.89	0.622222	148	210.28	100	0	110.44	44	1	'I spread them out unevenly.'	'I went in a box and alternately place the tokens.'	'They spread them out evenly in patterns of ones, twos, and fours.'	0.5	0.5	0.5
60	19	1	2	47.94	43.46	0.0888889	50	57.3	59	41	56.15	50	1	'I wanted them all to be as close together as possible'	'I simply started at the center of the tiles and places each token adjacent to the one I previously placed, ensuring that they stayed as close together as possible.'	'Similar to myself they placed the majority of the tokens adjacent to on another, except tey decided to place the odd token diagonally to on corner of the square.'	0.7	0.3	0.5
61	19	1	1	47.73	34.86	0.683333	56	94.66	82	18	46.21	28	1	'Random Design	'No I did not'	'Yes, there was some sort of pattern of symmetry '	0.7	0.3	0.7
62	18	1	2	46.58	44.91	0.0888889	52	76.21	63	37	43.46	50	1	'all around the outside then second top row and second bottom row.'	'a box around the outside and then filled the second top rrw and the second bottom row.'	'put them all in the middle and then throw the leftovers next to them.'	0.7	0.3	0.5
63	17	1	1	411.07	409.51	0.527778	78	271.23	100	0	69.91	25	1	'Originally, my intent was to avoid placing the tokens in areas such as the corners, middle of the rows/columns, and the center cluster. After I began to run out of space, I started placing some tokens in larger clusters while leaving other areas practically devoid of tokens.	'I did not attempt to create a pattern with the one-dollar tokens.	'At one point, I began to notice many of the tokens appearing in diagonal rows.'	0.3	0.3	0.3
64	18	1	2	68.48	60.66	1	50	123.93	86	14	39.36	50	1	'using a pattern'	'checkerboard'	'yes, pattern around the outside'	0.7	0.3	0.7
65	19	1	1	110.32	103.95	0.766667	56	160.79	99	1	80.42	22	2	'I hid them randomly'	'No, i avoided using a pattern because if the other person looking for the tokens discovered the pattern it would be very easy for them to find all the tokens'	'Not really, for the most part the hidden tokens appeared to be placed randomly '	0.7	0.3	0.7
66	18	2	2	114.63	110.71	1	88	46.41	50	50	43.15	50	1	'I hid them in a pattern that was easily recognizable.'	'The patterns was similar to a checkers/chess board, where every other space has a one-dollar token placed, while all the rest are left blank.'	'Yes. The strategy they used in hiding their tokens was very similar to mine. It was very easy to figure out the pattern and find all the tokens. '	0.7	0.3	0.5
67	20	1	1	311.87	306.73	0.583333	74	122.93	100	0	87.88	32	1	'I try to put it in the place others will not think about at the very first place, but I changed later because I think others will have the same logic and I try to put it in some more easily noticeable place. After 30 token, the choice is like random.'	'I don''t have any intention to create pattern since it makes my opponent earn the token easier.'	'I think my opponent may have more intelligent strategy than me. For example, they make some pattern or put all the token together.'	0.7	0.3	0.7
68	19	2	2	74.74	68.26	0.5	50	75.3	52	48	36.07	50	1	'I hid them in a pattern.'	'Yes I hid them in a pattern. Across the board the pattern always skipped one space. If you were to look at the pattern from a column perspective I skipped every other column.'	'Yes, they used one similar to mine but I think they made it more confusing because the pattern in the first row was not the exact same as the seond row.'	0.5	0.7	0.7
69	18	1	1	247.99	244.31	0.755556	52	251.69	97	3	78.07	47	1	'I started with a pattern and then proceeded to change it as I went along. I changed the pattern 3 times.'	'I started with a simple "every other square" approach and then changed it slightly.'	'I found that they liked having one square filled, followed by corresponding squared filled with dollars in the bottom left and right corners of the original square that was filled. The pattern was not continued the entire time however.'	0.3	0.7	0.5
70	18	2	2	100.75	98.74	1	52	59.12	53	47	46.58	50	1	'I decided to make it look like a checkerboard'	'I tried to alternate the tokens '	'Yes, they alternated columns where there were tokens and were not tokens'	0.5	0.3	0.3
71	19	1	1	83.06	79.48	0.2	52	189.99	91	9	69.64	42	1	'made it so easy they would overthink it.'	'half of them were completely random the other half were just in a straight line'	'yea they tried to put the tokens diagnally and both halfs were symmetric except for one token which took me forever to find because it was completely random'	0.5	0.7	0.5
72	19	1	2	117.18	113.72	0.0555556	50	63.92	54	46	42.82	50	2	'I bunched them all in one area hoping that my collaborator would find one and then in the area around that one that was found.'	'No I did not.'	'Yes I feel this person tried to make an obvious pattern that I could quickly figure out.'	0.7	0.3	0.7
73	18	1	1	115.55	111.18	0.661111	50	130.18	89	11	74.33	32	2	'I avoided the outer border as much as possible as I thought that would be a common spot guessed.'	'I didn''t, I tried to place them as randomly as possible so a "pattern" couldn''t be detected.'	'I thought they hid tokens in rows and columns at first, with the middle being largely apparently random. However, they seemed to avoid having single, lone tokens.'	0.7	0.3	0.7
74	18	2	2	79.91	76.13	0.0555556	50	35.39	50	50	35.95	50	1	'I just filled in the top 50 squares. I figure that we read left to right, top to bottom, so why not hide the dollar bills in that way too?'	'Just simply left to right, top to bottom.'	'My collaborator used exactly the same strategy as me.'	0.7	0.3	0.7
75	19	1	1	262.06	250.32	0.577778	134	92.37	95	5	74.66	42	1	'keep them away from the middle of the screen, fake patterns. '	'yes and no, outer ring with some pattern but also random '	'didnt seem to be a strategy '	0.3	0.5	0.7
76	18	2	2	112.57	103.41	0.311111	54	70.25	53	47	41.45	49	1	'I tried to come up with a particular pattern.'	'I followed the pattern that goes around the 4 edges, then I did the 2 diagonales.'	'The collaborator hid the tokens by following the first 5 rows.'	0.7	0.3	0.3
77	18	1	1	236.67	223.25	0.888889	96	215.96	98	2	83.86	48	1	'Never the corners, or center point. Never the 2 center points on the side'	'Diagonals'	'Tetris pieces, clever person he was so like the four blocks connected in various shapes like an L block, T block. Etc.'	0.7	0.5	0.7
78	21	1	2	93.44	90.87	0.0555556	52	98.49	94	6	42.89	50	1	'Make obvious straight lines until all 50 where placed'	'No, just filled rows left to right'	'Yes, person tried to make and X on the gride then cover its perimeter '	0.7	0.3	0.7
79	18	2	1	117.76	97.54	0.555556	60	183.2	100	0	112.32	44	1	'I tried to use a pattern that wouldn''t normally be thought of, but it was hard to do because only having 100 boxes doesn''t leave much room for randomizing the 50 tokens.'	'Diagionals of four all the way up, starting in the lower right hand corner'	'I believe their strategy was to place the tokens as randomly as possible.'	0.5	0.3	0.7
80	18	1	2	238.75	135.89	0.177778	114	55.88	52	48	50.44	48	1	'I put them around the square and diagonally so that the pattern would be easily recognizable.'	'Yes. I put the tokens outlining the square and diagonally.'	'They put all the tokens on the top half of the square and it was pretty easy to catch on to. '	0.3	0.7	0.7
81	19	1	1	204.15	195.88	0.661111	58	315.4	85	15	166.83	30	1	'By not making any patterns. trying to keep it in a semi-random order. Theyll think its a pattern and most likely get it wrong. I also tried not to make the board a mirror. So if folded in half, the tokens would not match up to its adjacent side.'	'No, i didn''t try to create a certain pattern.'	'yes. I saw a relatively checkerboard-like pattern with a few variations. Mostly touching corners and opposite corners having the same string towards the center of the board. It was much easier to find them once i discovered the pattern being used.'	0.5	0.5	0.7
82	19	1	2	251.51	249.17	0.233333	230	59.58	72	28	59.81	47	2	'Rather than sprout the pieces out to avoid detection, like in a game of battleship, I chunked them all together in the center... it''s hard for large groups to avoid detection. I did consider lumping everything together in 3x1 chunks all over the place just for troll''in.'	'I decided to make a rudimentary design, vaguley resembling something from the retro game of space invaders. Thought about making aquarius waves, a shield... hell, even a triangle was considered.'	'They did the first thing I thought of... X marks the spot, but with a border along the edges. I searched the middle for a while looking for pieces before I considered the outer edges.'	0.5	0.3	0.7
83	18	1	1	196.48	178.93	0.755556	64	120.16	99	1	108.72	26	1	'To hide them in no specific pattern.'	'No I did not.'	'They used the same strategy as I did.'	0.7	0.3	0.7
84	19	1	2	31.66	29.54	0.0555556	50	85.51	94	6	25.37	50	1	'I hid them in the first rows'	'yes, I hid them in each of the first rows'	'no'	0.7	0.3	0.7
85	18	1	1	140.17	138.49	0.605556	60	140.39	89	11	109.72	30	2	'Scattered, I tried to keep patterns to a minimum	'No'	'Their strategy was to have their tokens share as few sides as possible'	0.5	0.3	0.5
86	20	2	2	167.9	55.96	0.133333	150	67.04	52	48	68.33	50	1	'around the edges and in the center'	'squares'	'the first fifty squares they put the fifty dollars'	0.7	0.3	0.7
87	19	2	1	273.59	271.58	0.838889	60	173.03	99	1	66.99	25	1	'I tried to put the tokens as far away from each other as possible, such as not grouping them together, but near the end it was difficult to find non-clustered spaces.'	'Not so much a pattern, but more of a way to space out the tokens so that they would not be in clusters around the board, but randomly placed.'	'I think my opponent used the same strategy as I did, to randomly place them, but theyirs seemed a little more grouped.'	0.7	0.5	0.7
88	19	1	2	142.51	126.52	0.0555556	110	88.44	65	35	31.57	50	1	'I filled the top half of the matrix.'	'At first I was going to make the letter M, but then I decided to just fill the top half of the matrix.'	'Yes, he/she did the outline of the matrix and a bunch of them centered in the middle like a circleish shape. No idea what it was suppossed to be.'	0.3	0.3	0.7
89	18	1	1	165.72	114.82	0.283333	86	266.83	100	0	60.41	32	1	'do not place tokens in the corners, avoid the outside. Try to bunch them together, thought that wouled be opposite of human thinking'	'no pattern. Avoid the outside and corners'	'the right side had a very distinct pattern, but mostly they tried to spread their tokens out over the entire board'	0.3	0.7	0.3
90	17	2	2	95.49	94.5	1	50	41.55	51	49	54.7	49	1	'I made a specific pattern which is easy to pick up on.'	'The patter is every other tile.'	'No i do not. My collaborator just out the tiles in the first 50 squares. all next to each other.'	0.7	0.7	0.7
91	21	1	1	140.03	138.13	0.461111	50	123.07	97	3	56.09	26	2	'I created groups of bills in certain areas, and but certain spacing between each of these groups in order to fool the other player. I used diagonals as well, as people generally will use straight lines for systematically searching. '	'Not particularly, since half the board is filled it''s hard to come up with any pattern that isn''t easily discovered. '	'They used a lot of vertical lines as opposed to horizontal lines, and grouped them compactly. This made it difficult to find groups towards the beginning.'	0.7	0.7	0.7
92	18	1	2	527.32	73.94	0.133333	316	106.94	58	42	31.5	50	1	'I put them all along the outside then built a structure right in the middle for them to find the remaining dollar bills.'	'Yes, the outer line was filled and there was a cross in the middle, and the remaining two were added to the corners.'	'Yes, all he did was put them in an alternting pattern throught the whole board.'	0.7	0.3	0.7
93	19	1	1	126.08	120.83	0.277778	62	118.94	100	0	57.77	33	2	'I hid them anyplace that was not obvious, such as corners and sides as well as i could.'	'No'	'yes, they made sure not to have them in too many strings of tokens.'	0.7	0.3	0.7
94	19	1	2	50.6	40.21	0.0555556	50	112.86	76	24	38.44	50	1	'I figured it would be easiest to find the bills if they were placed at the beginning of the space given since the first place a person would look is in the first few spaces. '	'I just simply placed the bills in the first five rows of the given space. '	'I think my collaborator tried to make a square around the perimeter of the space given then place the remaining bills in the very center of the given space. '	0.7	0.3	0.7
95	18	2	1	136.45	128.08	0.344444	54	191.87	96	4	84.86	22	2	'I tried to make sure that there was no noticable pattern so that the person trying to find them couldn''t figure it out and find them easier.'	'No, I made sure there was no pattern so that the player could not figure it out and guess where they all were with no mistakes.'	'A little bit. They made the first and last rows contain no on-dollar tokens. I didn''t really notice too much of a pattern after that.'	0.7	0.3	0.5
96	18	2	2	68.64	67.53	1	62	53.35	60	40	43.75	50	1	'random '	'no i didnt creat any particular pattern with the one tokens'	'there was only tow part . the first onw the upward one had all the monney and the rest was empty'	0.7	0.3	0.5
97	19	2	1	257.96	230.91	0.677778	58	313.76	100	0	128.45	31	2	'I tried not to put them on every other square. I pretended that I was the one finding the tokens. After I chose a box, I put a token in the box next to the box I thought someone would choose. '	'I tried not to put them on every othe box. '	'I feel that my oppenent put the tokens more close together. I was expecting tokens closer together, I feel that I was wrong. '	0.7	0.3	0.7
98	21	1	2	63.81	61.59	0.0555556	50	58.06	54	46	31.5	50	1	'Since we read from left to right in sequential lines, I hid all the dollar tokens in the top 50 squares of the board, assuming that would be the most obvious pattern to find.'	'I did make a pattern. I just started in the top left corner, and filled in all the spots on the board from left to right until I ran out of spots.'	'Yes, my collaborator made a checkerboard pattern with diagonal lines of tokens sloping downward and to the right.'	0.5	0.3	0.7
99	21	1	1	140.83	137.81	0.8	54	218.53	98	2	97.6	23	1	'Not pick the corners and seemly scatter them randomly.	'I tried to be as random as possible.'	'It appeared that they used the same random strategy as I did. .'	0.5	0.3	0.7				'
100	19	2	2	63.3	53.13	0.1	50	42.22	52	48	36.93	50	1	'i put them in a 7 X 7 box with one off to the side'	'yes, 7x7 box with one off to the side'	'yes, they used the top half of the board, went 5 down by 10 across'	0.7	0.3	0.7
101	19	2	1	685.22	683.21	0.694444	146	234.41	99	1	156.86	30	1	'I tried as best as possible to not form any particular patterns and to scatter the tokens as much as possible in spots that are not as easy to guess.'	'I did not try to do any particular pattern, but I did try to leave empty blocks in between as much as I could to throw off the person that has to find the tokens. '	'I did find a couple patterns like the tokens being in a diagonal line which made it easier to find and that he or she barely placed any tokes in the upper left corner was clever since the first place most people would start.'	0.7	0.3	0.7
102	18	1	2	146.64	94.32	0.266667	68	96.08	59	41	62.01	49	1	'In a big ''X'' centered as close to the center as possible.'	'Yes, in the shape of a x close to the center.'	'Yes, they made a box starting in the top left corner until it was 7x7, then put the last one in the top row immediately to the right of the box they had made.'	0.5	0.3	0.7
103	22	1	1	188.89	169.35	0.583333	136	146.41	100	0	81.64	45	1	'I attempted to choose areas that would not be chosen first such as the top and bottom edges.'	'I did I created the outline of 2 letters and a symbol.'	'I could not find any particular pattern or strategy used it appeared as every quadrant was individual'	0.7	0.3	0.5
104	18	1	2	108.83	101.01	1	50	111.06	90	10	52.97	50	1	'By putting them in a checkered pattern that is very easy to pick up.'	'Yes, a checker pattern.'	'Yes, he made is dollars in the shape of an "x." This staraegy was rather difficult to pick up on.'	0.5	0.3	0.5
105	19	2	1	125.92	123.25	0.733333	52	128.79	100	0	46.43	24	2	'randomly throughout the board'	'no'	'Yes, the opponent hiding the tokens placed the tokens sequentally and one followed another. They also filled up whole rows '	0.7	0.3	0.7
106	18	1	2	92.32	91.31	1	52	62.12	58	42	51.98	50	1	'I simply put them every other block in a consistent pattern, that would hopefully be easily accesible to figuring out within the first few clicks.'	'I would desribe the pattern i chose as checkered.'	'yes i believe the collaborator did use a particular strategy. It was almost identical to mine, and i would discribe their pattern as also being checkered. '	0.3	0.7	0.7
107	19	1	1	379.62	331.2	0.738889	154	218.66	100	0	92.55	42	1	'I tried to make it diagonal and away from the corners because those are common spots for objects be hidden.'	'The pattern I picked was diagonal and no more than two dollar bills touching each other from side to side or up and down.'	'I think my opponent space the tokens out in a variety of one, two, and four increments. Good strategy.'	0.7	0.3	0.7
108	18	1	2	55.31	53.89	0.0555556	50	69.7	51	49	27.51	50	1	'I hid them in the first spots available in each row (left to right)	'the pattern was the first 50 squares on the grid'	'Yes, every other square had the token'	0.3	0.3	0.5
109	18	2	1	212.83	211.03	0.65	66	231.69	93	7	87.04	36	1	'I decided i would start with a pattern but then put the rest randomly around it so that they wouldnt be able to catch onto the pattern. I figured that someone would notice the pattern early on and know where the rest were hidden.'	'I made a star pattern to begin with, starting with 4 in the middle and then fanning them out towards the corners. Then i decided to mess the pattern up because it looked too easy for someone trying to find them.'	'Yes, it seems like they did every other square on the first row and then alternated on the second row. But then they ran out of room and put the rest of them randomly. They seemed like they didnt want any of the tokens to be touching one another, and so they skipped a box in between each token.'	0.5	0.7	0.7
110	19	1	2	85.5	80.27	1	50	49.67	55	45	59.26	50	1	'i figured most people might recognize a checkerboard pattern and decided to use that'	'a checkerboard pattern'	'yes, they figured the first 50 spaces would hold the dollars and that would be easiest'	0.3	0.7	0.5
111	19	2	1	84.59	82.9	0.505556	50	130.1	95	5	44.06	31	1	'I hid them mostly at the bottom right had corner so that it would b the last place where someoen would look'	'i did it randomly so the opponent would have to find it randomly'	'yes they had many straight lines but in random places'	0.5	0.3	0.7
112	19	1	2	97.65	92.53	0.0555556	52	161.62	67	33	24.94	50	1	'By attempting to make the pattern very obvious and simple. I assume they will click the top left square first, so I filled the top half.'	'Yes, a very simple pattern. I just put all the tokens in the top half of the grid.'	'Yes. They had a "\" pattern that went all the way across the board like stripes.'	0.7	0.3	0.7
113	18	1	1	96.08	93.84	0.6	54	144.31	98	2	69.59	23	1	'I tried to limit patterns in my method, therefore making the guesser use a truely random method for selecting squares. In other words, I attemped to place the dollars on the board in the most random way possible.'	'No, there was no intentional pattern associated with my method.'	'No, I believe the grid I was assigned to was not assembled in particular fashion, therefore making it rather difficult to decode.'	0.7	0.3	0.7
114	19	1	2	125.16	123.6	0.783333	50	61.18	57	43	73.91	28	1	'At first i was hiding them in various groups of 5 around eachother, then i continued them randomly and did so until the grid was filled.'	'At first i used groups of five weither they were touching or they were in the same vacinity. Then i just randomly hid them across the rest of the board.'	'No. My collaborator used the stratagy of placeing the tokens Horizontally on one half of the board.'	0.7	0.5	0.7
115	19	2	1	105.08	103.64	0.683333	50	235.45	97	3	68.49	25	1	'i hid them on the ends more because i feel people are less likely to choose there'	'scattered'	'it seemed like they tried to scatter them so there wasnt too many in one spot'	0.3	0.7	0.7
116	19	1	2	34.05	31.84	0.0555556	50	125.36	97	3	29.92	50	1	'I hid them in a line	'just a simple row that decends'	'no, their pattern seemed completely random'	0.5	0.5	0.5
117	19	1	1	109.59	108.25	0.383333	54	130.61	100	0	69.35	27	2	'Basically just like battleship i guess. Just match up odd patterns. didn''t necessarily think about how the person would interpret the patterns, so i didn''t try and fool someone with a false pattern.'	'Not really. Just mismatched shapes'	'i feel like some tokens were in a pattern and then it switched. I tryed to think like the other person, but some didn''t match up'	0.3	0.3	0.5
118	19	2	2	72.11	70.56	0.0555556	50	27.86	50	50	25.58	50	2	'I hid them all in a row so the other player could see the pattern and find them easily.'	'Yes, I filled the first 5 rows with one-dollar tokens.'	'My collaborator used the same exact method as me, they filled the first 5 rows with the tokens.'	0.7	0.3	0.7
119	18	2	1	244.4	242.61	0.877778	64	274.76	98	2	118.08	28	1	'I tried to evenly distribute the coins, and attempted to keep them away from the corners because that''s the first place I would search to find them. '	'I tried not to clump too many of the coins together, but I wouldn''t say there was a pattern. '	'It seemed my opponent clumped all of the coins together, which threw me off. '	0.7	0.3	0.7
120	19	1	2	165.16	115.19	0.211111	62	31.36	52	48	40.62	50	1	'i place them around the out side, and did a x in the middle'	'it was a x in a box'	'his idea was much easier then mine, he filled the top half of the grid '	0.5	0.7	0.5
121	19	1	1	189.09	187.09	0.788889	76	230.14	99	1	94.02	25	2	'I didn''t necesarily use a particular strategy, but I attempted at first to make as many of them not touching as possible. This turns out to be somewhat difficult because of the limited space and the amount we have to place. From there I just avoided making a pattern.	'I didn''t make a particular pattern with the tokens.'	'At first the certainly did with making squares and diagonals, but then they had a good idea, by breaking it after 4 or so to give you the illusion that there was a pattern occuring which in the end made it very diffiult for me to find them all while keeping a relatively high payout. '	0.3	0.5	0.3				'
122	19	1	2	169.3	146.39	0.0555556	54	68.9	53	47	36.07	50	1	'I figured that most people would start at the top left of the screen since that''s how we read in Western culture. I figured once they noticed that the tokens were randomly placed in the top half of the screen that they would figure out the pattern.'	'I filled the top half of the screen with tokens.'	'They outlined most of the box with tokens and made a big X through the center of the grid.'	0.7	0.5	0.5
123	18	1	1	130.71	102.7	0.0888889	84	161.25	96	4	36.97	49	1	'I bunched them together because my first thought was to spread them out.'	'No. '	'Yes they used some kind of diagonal pattern to fill most if them and then once that was filled they randomly filled in the rest'	0.5	0.7	0.3
124	17	2	2	386.7	384.8	0.772222	50	229.06	67	33	96.35	26	2	'I put each dollar as close to each other as I could but still made a small pattern so they weren''t right next to each other.'	'The pattern began as a diamond but then I messed up and I did not want to do that so it started to become scattered.'	'Yes, they just put most of the dollars at the top part of the block which at first I did not notice but was clear to me after.'	0.7	0.3	0.7
125	19	1	1	121.91	118.89	0.866667	50	83.04	63	37	90.92	27	2	'I randomly placed the tokens throughout the board in no definite pattern.'	'There was no pattern to the placement of the tokens.'	'My oppenent placed all the tokens on the outside boarder of the grid, leaving the entire middle open. They placed around the outside so there was a lot of open space in the middle, I wouldn''t have expected all the tokens to be on the outter boarder of the grid.'	0.7	0.3	0.5
126	19	1	2	74.64	72.3	0.988889	52	167.81	99	1	53.06	49	1	'I hid the one-dollar tokens in a grid pattern, my doing diagonal lines, and then contiune making diagonal lines off of that. '	'No'	'I would say there could be a little stategy for hiding the tokens, but it was very hard to pick up if there was a pattern.'	0.3	0.7	0.7
127	21	1	1	131.63	130.07	0.788889	50	114.3	99	1	61.19	24	1	'dont put more than three next to each other'	'no'	'n to h en ro et ir se na tl l ey n o u g h s p a c e t o e f f e i v e l y h i d e t h e m e v e r y t i m e y o u c l i c k y o u h a v e a 5 0 / 5 0 c h a n c e o f f i n d i n g a t o k e n , h o w e v e r t h e w a y p r o b a b i l i t y w o r k s i s t h a t y o u r m u l t i p l y t h o s e c h a n c e t o g e t h e r s o a l l s a i d a n d d o n e y o u r e a l l y s h o u l d n t h a v…	0.5	0.3	0.7
128	18	1	2	143.13	96.61	0.222222	92	101.88	61	39	42.36	48	1	'I figured that if they were all in the center it would be easy for htem to be found without the person searching having to see a pattern.'	'No'	'Yes, they put all of them in every other position to form a grid, or checkerboard pattern.'	0.3	0.7	0.7
129	18	1	1	77.05	75.38	0.7	50	124.62	100	0	53.2	29	2	'i hid them in different spots not too close to other ones'	'no'	'no'	0.7	0.3	0.7
130	20	1	2	98.9	82.28	0.211111	54	96.19	60	40	43.59	50	1	'Made an ''X'' shape first, then outlined the box with the rest of the tokens. I thought the X shape was a fairly common shape people would be able to guess at.'	'Made an "X'' shape first followed by outlining the box with the rest of the tokens'	'Somewhat, he put most of the tokens in the center.'	0.7	0.3	0.7
131	19	2	1	140.3	136.39	0.716667	56	185.43	99	1	77.08	30	1	'with no direct pattern just randomly placing them'	'no i did not'	'it seemed everything went diagonal for the most part then in no more than 4 in a row'	0.3	0.3	0.3
132	18	1	2	106.93	104.17	0.0555556	50	98.69	72	28	39.38	50	1	'I hide them all at the top of the page'	'Only at the top of the page'	'They when around the outside of the page then placed an x through the middle'	0.7	0.7	0.7
133	21	1	1	123.66	121.54	0.583333	60	159.31	100	0	71.5	28	2	'I know that I would look, like i do in battleship, by using the diagonals. I tried to make large clumps of clusters and some individual ''tokens.'''	'No, I don''t try to create a pattern.'	'No, their setup seemed pretty random. Maybe they thought like I did, and made clusters with larger gaps.'	0.7	0.3	0.7
134	18	1	2	71.43	69.33	0.0555556	50	31.76	50	50	35.7	50	1	'i started in the top left and worked right then i started the next row and went across untill all 50 squares were filled.'	'a rectangle. it starts in the top left'	'he/she most likely had the same strategy as i did. start in the top left and work down from there.'	0.7	0.5	0.7
135	19	1	1	372.85	297.05	0.505556	208	177.78	96	4	92.51	26	1	'First I made a pattern to get a look at the map, then I randomly re-arranged them to make it difficult.'	'At first I did it was diagonal cross from one side to another.'	'Sort of like mine, I think they mad a pattern then missed it up to throw of there opponent.'	0.5	0.7	0.5
136	19	2	2	82.45	78.31	0.877778	50	111.56	62	38	54.26	48	1	'I attempted to make it more diffucult actually by not placing them in a predictable pattern.'	'I did attempt to make pattern, by placing one at each corner as if the grid were one large box, and continued to do so until each smaller box within the larger had a dollar on the corner. From there, I placed them in the left over spaces with somewhat of a similar pattern within the entire grid.'	'I do not think a particular strategy was used. They were all placed in the upper part of the grid next to one another. I suppose it could be a strategy in that I anticipated the tokens to be spread out so I was initially clicking all over, until the pattern at the top of the grid becomes rather apparent.'	0.7	0.3	0.7
137	19	1	1	172.13	170.46	0.666667	50	205.95	100	0	91.92	27	2	'Random placement of squares.	'No I did not.'	'No, they seemed to be placed randomly on the board.'	0.5	0.7	0.7
138	21	1	2	87.79	73.23	0.0555556	50	139.08	59	41	32.51	50	1	'In western society it is our predisposition to start from left to right and top to bottom, so i began in the upper left hand quadrant. I then decided to cluster them as close as possible so that people who weren''t secure with branching out would think to check close to the known dollar token. People are always looking for patterens even if they don''t know it, so I tried to choose the simpilest…	'I filled the very top left and top right quadrants.'	'It''s hard to tell the reasoning that they used simply because it was so very different from my solution. It took me a few errors, but eventually I discovered that it was criss-cross pattern reflected horizontally about the middle.'	0.7	0.3	0.7
139	19	1	1	129.53	127.86	0.727778	50	212.29	99	1	91.88	36	2	'I just decided to put them in random order. No specific patterns or strategies.'	'No particular pattern was used.'	'At first I it seemed as if they were using a pattern that consisted of every other block was a dollar token. But towards the end it wasn''t so. Some of the tokens were ending up being grouped together and some were just placed in random positions.'	0.3	0.5	0.5
140	18	2	2	65.15	62.69	0.177778	50	41.68	54	46	38.54	49	1	'I hid them around the perimeter of the square, with diagonals towards the center from the corners and a small square in the center.'	'It was an outline of a square, with a diagnonal towards the center to form a smaller square of tokens.'	'They filled up the top half of the square to use all 50 tokens.'	0.3	0.3	0.7
141	21	1	1	182.94	181.49	0.622222	58	153.49	97	3	74.54	27	1	'I tried to do it as randomly as possible. Primarily staying away from nice comfortable starting areas like the corners, and making sure none of the blocks that i created with coins looked the same'	'Not really, described above, randomized, then edit to make sure nothing looke the same'	'well, it was a grid, alternating for the most part, then just a few were hidden randomly throughout, so that while I was able to get most of them easily (the first 45) the last 5 or so were very difficult to find'	0.7	0.3	0.7
142	18	1	2	46.1	38.74	0.211111	50	76.04	51	49	31.15	50	1	'I figured that if I placed the tokens in a pattern then the other person could easily find them, which is why I created an x through the table and circled the outside.'	'I created an "x" through the chart and I enclosed the perimeter'	'They used the exact same pattern as I did, with the execption of the two that were placed in a different part as the void.'	0.7	0.7	0.7
143	18	1	1	84.34	78.08	0.216667	58	139.78	100	0	54.51	43	2	'grouping them	'no'	'unsure'	0.3	0.5	0.7
144	18	2	2	27.68	26.57	0.0555556	52	41.98	53	47	30.75	50	1	'I put them all in the first half of the board'	'No'	'Yes, they put the tolkens on the outside and in an "X" in the middle '	0.7	0.3	0.5
145	18	1	1	149.61	113.22	0.772222	56	141.01	100	0	48.06	26	2	'by hiding them randomly'	'no, i did my best to avoid patterns'	'yes, they made a pattern with the tokens'	0.5	0.3	0.7
146	18	1	2	53.82	52.84	0.0555556	52	36.95	52	48	27.79	50	2	'By placing them in order going across assuming the finder would attempt to search for them in easily guessed paterns.'	'Top five rows, ten across.'	'First 5 columns, ten down'	0.7	0.3	0.7
147	20	1	1	283.36	281.35	0.561111	50	246.9	98	2	119.68	33	1	'Avoid the corners and leave a fake pattern in the first rows. Then just choose randomly.'	'Only in the first row, I put in a semblance of symmetry.'	'There was a pattern to a certain degree that showed what spaces were more likely than others to have a token hidden. Little things like space between the tokens and relation to one another. That said, it was only slightly helpful as I still tanked finding the last one, so a weak pattern if any.'	0.7	0.7	0.7
148	18	1	2	59.12	51.66	0.211111	50	53.83	53	47	39.84	50	1	'I figured the easiest way to find them was to hide the tokens on the outline of the boxes and go diagonal.'	'yes, I tried to connect each corner with a diagonal and a sraight line.'	'no'	0.7	0.3	0.7
149	19	1	1	186.32	184.31	0.794444	56	244.67	93	7	108.56	30	2	'I tried to make it as radom and disorganized as possible so the opponent wouldnt be able to find a pattern.'	'No I did not, I tried to keep it random.'	'There seemed to be a lot of tokens along diagonal lines but I don''t think it was organized enough to be called a pattern.'	0.7	0.3	0.7
150	18	1	2	45	42.54	0.0555556	50	68.99	54	46	36.67	50	1	'I decided to hide all the dollar tokens next to each other so that the person doesn''t need to figue out much of a patter.	'I did not create a pattern'	'My collaberater outlined most of the grid and along the diagonal.'	0.7	0.3	0.7
151	19	1	1	233.06	212.76	0.7	84	180.38	99	1	86.08	21	1	'spread them out'	'i did not'	'yes i think my opponent tried to randomly spread the tokens out in order to make it harder to find them'	0.7	0.5	0.7
152	18	1	2	37.72	32.05	0.0555556	52	25.48	50	50	27.65	50	1	'Peoples eyes when reading look at the top left and scroll to the right and using this method I assigned each box on the top half of the boxes to a dollar.'	'Right next to one another.'	'He assigned the dollars to the top half of the boxes.'	0.3	0.3	0.5
153	18	1	1	134.51	133.28	0.227778	66	194.16	94	6	53.18	32	1	'in groups because people would think they are more spaced out.'	'Nothing particular so no one could follow it. I tried to make them more simple patterns (like a whole row of dollars) as if the person looking was for unobvious patterns.	'They made each dollar diagonal and then filled in dollars in random other spots.'	0.3	0.3	0.7
154	18	1	2	56.38	54.59	0.0555556	50	29.81	50	50	31.24	50	1	'I hid them in a consistent pattern so that once the pattern was realized it was easy.'	'Yes i started in the top left and went one by one to the right and then went down a line and started on the left and continued over and repeated this process until i hid every dollar.'	'They used the same strategy as me and hid them just like oyu read a book.'	0.7	0.3	0.5
155	21	1	1	132.57	130.67	0.433333	52	147.2	94	6	64.88	32	1	'I choose places opposite of where i would think to look. I avoided the corners and the very center. '	'No i was pretty random and with some grouping of dollars and some stand alone. '	'It seemed like there werent many stand alone tokens. Most were adjacent to toher tokens. '	0.7	0.3	0.7
156	19	2	2	42.08	40.52	0.166667	50	37.95	53	47	39.84	47	2	'i put them where i would look first'	'yes, i tried to surround the outside and then one line across the center'	'yess, just put them across the top'	0.7	0.3	0.7
157	18	1	1	139.86	136.63	0.611111	56	231.77	100	0	96.32	25	2	'I tried to keep them in small groups, and only have a few in one area.'	'No, just random.'	'Yes, I think they did one big group in the center and little groups off of that.'	0.5	0.3	0.3
158	19	1	2	73.8	55.99	0.0555556	64	67.85	62	38	32.97	50	1	'I figured that most people would start looking for the tokens beginning with the upper right, then I placed the tokens based off that and how some one would read moving from right to left up to down.'	'The pattern I tried to create is one that follows reading.'	'I think the collaborator tried to place the tokens in an square along the outside and then proceed to divide the square in half'	0.7	0.5	0.3
