# Supplementary material for: A Game of Hide and Seek: Expectations of Clumpy Resources Influence Hiding and Searching Patterns
Source: PLoS One. 2015 Jul 8;10(7):e0130976. doi: 10.1371/journal.pone.0130976 (PMC4495993; doi:10.1371/journal.pone.0130976)
Supplement: S1 Data — (ZIP) [file pone.0130976.s001.zip › Experiment2_data.xlsx]

## Sheet: 12_24_data
id	age	sex(1=male,2=female)	condition(1=competitive,2=collaborative)	Hidetime	timeFirst	pA	clicks to hid	Searchtime	Number of clicks	money	surprise Recall Search Time	surprise Recall Search number Resources Found	q1(any strategy, 1=yes, 2=no)	q2(How did you decide to hide)	q3(did you use a pattern	q4(do you think opponent used strategy)	q5(hardest)	q6(easiest)	q7(random)
1	99	1	1	26.01	20.04	0.511111	50	53.82	99	1	0	30	2	dvvserb	qwertyhy	werhdrg	0.7	0.3	0.7
2	20	2	2	63.69	61.2	0.055556	72	100.55	100	0	0	50	1	I hid them all in the first few rows thinking it would be easies to find them	Sort of. I just went straight across the rows thinking it would not be confusing	I think they did because it was in a pattern and because if I were to think it was simple the collaborator may have thought I would think that was also	0.3	0.3	0.7
3	18	2	1	252.1	249.57	0.655556	64	197.24	100	0	0	22	1	I decided to not use all four corners because most people click those first. I also left an entire row blank in the middle and filled mostly the bottom because I feel that most people look for the top and middle and leaving an entire row blank would throw people off.	I tried to put them in diagonals and not necessarily next to each other. I also put a lot next to eachother with random gaps.	There strategy was to put most of the tokens on the outside of the grid rather than in the middle.	0.7	0.3	0.5
4	19	1	2	138.27	104.59	0.322222	68	42.05	52	48	0	49	1	Put them in a square tht borders the outer layer of the 10x10 grid.	A Square going around the perimeter of the 10x10 grid followed bya smiley face.	yes to make it as simple as possible by putting them all next to each other, and I would do describe their strategy as simplistic and easy to get.	0.5	0.3	0.7
5	18	1	1	78.54	73.72	0.5	64	89.05	99	1	0	27	1	I wanted to spread the dollar tokens away from the outside and at random points make random clumps of dollar tokens near eachother. I also chose to not put some dollar tokens near the corners of the board and other times put a lot there.	I did not neccesarily create a patern. I just made small clumps or spread the tokens out randomly.	I think they tried to hide their amounts as random as possible as well. I did notice that the bottom corners had more tokens then the top corners.	0.7	0.5	0.7
6	19	1	2	215.05	149.04	0.055556	60	371.08	68	32	0	50	1	I put them in the top rows starting from left to right. Then doing the same on the next line down untill all the tokens were hidden.	The pattern was just to fill the top.	I think their strategy was to make a boarder around the outside, but after that there didn't seem to be a distinct pattern. However there was simitry on the inside.	0.7	0.3	0.5
7	21	1	1	321.65	316.96	0.616667	82	178.73	100	0	0	48	1	fill in all the of the corners, followed by filling in the center four blocks. After this I procedded to hide the dollars every other two blocks followed by every other block in the next column... then repeated this process until all fifty were hidden.	Yes, tried to keep it every other block and every other two blocks every other column	No, I believe that they used a completely random technique.	0.7	0.3	0.7
8	19	2	2	79.62	77.45	0.166667	52	33.13	52	48	0	50	1	start out by putting them in a large square and continue the pattern	a large square surrounding the box	yes, the top half of the grid was where them money was	0.7	0.3	0.7
9	19	1	1	317.37	310.41	0.672222	82	201.29	100	0	0	30	1	I attempted not to have the dollar bills too close together in big group. I tried to space them out and made sure not to put any bills in the corner because I feel like that is the first place someone would look.	I did not try to create a particular pattern. I just hid them as I went along in a way I thought would be hard to find.	I feel like my opponent used a strategy similar to mine except my opponent had bills in the corner which I found first. I feel like my opponent tried to center the majority of the bills and random groups in each row.	0.7	0.3	0.7
10	18	2	2	80.94	72.53	1	58	57.27	65	35	0	48	1	I hid the tokens in a checkerboard pattern.	Yes, I left one space blank, and then I put the token in the space beside the other one.	Yes, they filled in the first two rows and then they filled on two columns, one on the left and the other on the right, afterwards they filled another column on each side, except they weren't complete.	0.7	0.3	0.7
11	21	2	1	386.62	361.27	0.522222	60	184.61	99	1	0	49	1	Tried not to stay to close to the edges or corners, attempted to stay away from easily deduced patterns.	columns of 2 in a row and then a blank then skip a column. Then it was a bit more random	Their strategy seemed more random. They seemed to try to do some diagonals but then there were some random ones thrown in and some blanks.	0.7	0.3	0.5
12	19	1	2	338.01	319.42	0.861111	94	86.3	53	47	0	42	1	I tried to have a consistent pattern which would be easily noticable by the person.	The pattern was a triangles in opposite directions with two points connecting each corner.	The strategy was consistent and had the same design for the majority of the pattern. Once the majority of the tokens were found using the pattern it was obvious to find the remainder of the tokens.	0.7	0.7	0.7
13	18	2	1	200.64	180.45	0.622222	72	116.12	96	4	0	30	1	Stayed away from the corners	No, but it turned out to be almost symmetrical	No, I think it was random.	0.7	0.3	0.5
14	18	2	2	70.16	63.94	0.166667	52	295.72	97	3	0	49	1	I surrounded the entire board with the coins first and then lined the entire top with the rest of them.	Yes, I surrounded the entire board with the coins first and then lined the entire top with the remaining.	They started off with a checker board strategy in hiding them but then I believe they just his the rest of them randomnly. Which made it much harder for me to find them.	0.7	0.3	0.7
15	22	1	1	353.92	328.22	0.605556	56	164.16	100	0	0	46	2	at first i began placing the dolars slightly at random and then began to make arbitrary groupings. I specifically did not use patterns as far as spacing was concerned in order to keep predictability at a minimum. Also I tried to stay away from using the outside corners, except for one. This is because I feel the outside corners are a common area that people will check	No.	yes, random groups of indescernable shapes and no use of the outside corners. Also was void of a pattern, or I didn't notice one at least.	0.5	0.3	0.7
16	18	1	2	142.07	116.91	0.277778	100	68.91	56	44	0	50	1	I hid the token around the edges, to make it easier for the other person to find them. With the extra tokens I put a strip down the middle and a block of 9 in the center. I figured that they would try the center after the edges so they will catch on.	My pattern was to cover the edges, then put a block of 9 in the middle with a strip going down the center vertically.	I think my collaborator used a similar strategy because they hid them all around the edges and then put the extras up top, which made it very easy to find all the tokens.	0.5	0.5	0.7
17	18	1	1	126.16	117.55	0.716667	50	121.29	100	0	0	25	1	I tried not to group them together too much. If they had to touch, I tried to make it their corners that did.	No	A lot of their tokens were towards the middle of the grid in a vertical line. They seemed to group their tokens together.	0.7	0.7	0.7
18	20	1	2	98.45	97.24	0.277778	70	61.59	60	40	0	50	1	large clusters	triangles in the corners and a circular-esque design in the center	all of the border and a line going down the center vertically, distributed remaining tokens around center	0.3	0.7	0.5
19	20	1	1	99.01	97.47	0.605556	50	83.69	100	0	0	30	2	by not using a pattern	no	i did not notice any strategy	0.5	0.3	0.7
20	18	2	2	129.54	98.74	0.133333	66	93.96	76	24	0	46	2	I hid them so they would be scattered but within a circumference. I also only hid one one-dollar token in each square.	I did not create a particular pattern, although they are all towards the center of the grid.	I do believe that my collaborato used a particular strategy for hiding the tokens from me. This pattern had a diamond shape in the middle and used the same amount on the corners to form what looks like a folded corner of a book.	0.7	0.3	0.7
21	18	2	1	168.21	167.14	0.455556	102	129.76	100	0	0	48	1	People in these type of expirements may think that it is a trick if you were to hide the tokens in any sort of pattern. So I tried to make a simple pattern that may trick them.	Yes, it is so simple that either the person will catch on or they will be so confused.	No	0.7	0.7	0.7
22	18	2	2	62.85	52.18	0.444444	60	81.8	86	14	0	48	1	I put them in the corners because it seems like everybody always goes for the corners first and then I made a pattern which, hopefully, the person will be able to figure out.	Yes, it was a square of four, alternating every other square. So, it would be a corner with three dollar's surrounding it and then empty squares beside it, then to the right and to the bottom I continued with the squares all the way around the grid and in the middle i put them diagonally.	Yes, this person's strategy was also to make a pattern, but their pattern wasn't completely perfect. If the pattern were to have continued for one more row down it would have been fine, but the pattern ended and there was one dollar that was randomly placed which made it a little difficult to find.	0.7	0.5	0.7
23	19	1	1	110.42	107.05	0.722222	50	133.28	84	16	0	26	1	I tried to avoid any patterns and make it as random as possible.	No.	I believe my opponent tried to incorporate as much symmetry as possible to their design.	0.5	0.3	0.7
24	20	1	2	160.01	99.41	0.411111	94	75.29	58	42	0	50	1	In a pattern	Yes, an x from each corner to the middle and then lining the sides of the grid	Yes with 4x4 boxes connected at the diagnols	0.7	0.3	0.7
25	20	1	1	127.04	124.25	0.6	88	146.55	95	5	0	34	2	I placed them randomly while trying to avoid placing too many in the lower right hand grid as well as trying to not bunch up the bill as much as possible.	No	They put a lot of bills diagonal from each other	0.5	0.5	0.3
26	18	2	2	70.22	63.49	0.4	54	91.33	55	45	0	47	1	I put the tokens in an easy to follow pattern.	I put the tokens around the outside of the grid and then through the middle.	I think the collaborated used the same strategy I did when I was hiding the tokens. They used a pattern to arrange the tokens in the same way I did.	0.7	0.3	0.7
27	18	1	1	152.7	151.24	0.75	72	133.66	98	2	0	27	1	Stay away from corners but after some thought I put 2 in the corners hoping the seeker would not click them because the seeker would think I avoided them. Also, I tried to avoid patterns and any touching dollars.	I had no pattern	More random and less thought out. I tried to decipher it and that is why I did so poorley. Though there is no pattern this person was as random as possible.	0.7	0.3	0.5
28	18	2	2	243.81	134.95	0.055556	100	84.53	61	39	0	50	1	I thought that if I kept all the tokens close together in one general area, such as the upper half of the board, that it would be easier to find the tokens.	The only pattern I attempted to make was to keep the tokens all on the upper half of the board.	I believe they did. Their strategy was to hide the tokens on the outside of the square all around and then make an "x" with the tokens through the middle.	0.7	0.3	0.5
29	21	2	1	178.78	173.32	0.677778	50	193.24	88	12	0	27	1	A random arrangement, and also by putting them in patterns and in the non-obvious places that they wouldn't think to look.	Random.	I think they started out using a checker board pattern and then put them random places afterwards.	0.7	0.3	0.5
30	19	2	2	95.98	85.15	0.788889	50	51.33	53	47	0	37	2	Approximately every other box was filled.	Not exactly, but almost a evvery other box pattern.	Yes,the first 50 boxes were filled.	0.3	0.7	0.7
31	22	1	1	170.02	153.85	0.705556	52	109.11	100	0	0	23	2	randomly	no	I think they placed them randomly	0.7	0.3	0.7
32	17	1	2	84.97	82.94	0.055556	56	89.31	100	0	0	50	1	I placed them all in the top portion of the available 100 grids.	No, I just filled all of the top portion of the grid space with the tokens.	The pattern was extremely scattered and it actually made it extremely difficult to find any of his/her hidden tokens. To find all of the tokens I had to reveal all of the 100 boxes.	0.7	0.3	0.5
33	19	2	1	169.78	168.19	0.677778	50	140.28	100	0	0	24	2	I hid them randomly.	No because that would make it easier for my opponent to find them.	No, I think they were randomly hidden.	0.7	0.3	0.5
34	18	1	2	78.49	72.81	0.055556	56	41.76	51	49	0	50	1	I put them all next to eachother so the person after me didn't have to try and guess where they would be hidden.	I just filled up the first 5 collumns with the tokens to make it easy for the person to find them.	Yes, they had a very similar strategy to mine, where they just filled up the first 5 rows with the tokens	0.7	0.3	0.7
35	19	2	1	80.59	76.08	0.455556	50	164.76	100	0	0	26	1	I didnt try to clump them all together, I tried to spread them out.	No, when hiding the tokens I just wanted to make sure they were spread out but I didnt use a certain pattern.	I would say my opponent tried to scatter the tokens as well, it seemed they used more of the middle part of the grid.	0.7	0.3	0.7
36	20	1	2	42.8	38.18	0.055556	54	32.28	52	48	0	50	1	I decided that if I was the one who had to find the tokens and knew it was designed to be easy I would simply click the first spot and keep going until I messed up.	I started at the first spot and kept putting them down until I ran out. Since the grid had exactly 100 spots and we were given 50 tokens, my pattern was the top half of the grid.	Yes, I believe my collaborator used a strategy. They put all their tokens of the left half of the grid.	0.7	0.3	0.7
37	18	2	1	195.08	184.97	0.627778	54	170.06	99	1	0	24	2	I would make some large groups and some smaller groups	no	Not really	0.3	0.3	0.7
38	20	1	2	41.75	37.9	0.055556	50	36.39	50	50	0	50	2	Started at the top and worked from left to right until they were all filled.	Left to right. Top to bottom until the 50 bills were used.	Same as mine.	0.7	0.3	0.7
39	18	1	1	191.55	186.73	0.627778	98	164.97	99	1	0	47	1	i decided to use a patten that would be hard for the person searching to understand	yes, i used diagnols and did every other block to make it so it wasnt obvious to the person searching	no, you could easily tell that they were jumbled all over the board	0.7	0.3	0.5
40	18	2	2	287.5	86.43	0.233333	132	33.3	52	48	0	50	1	I chose the corner, because I always chose corners first when play a memory game. The i placed all the other one mostly in the middle becasue there was a greater chance of them hitting a box in the middle	I tried to make it even on both sides	yes, they juat placed the fifty dollar bills in the first 50 spots hoping I would just hit the boxes in order	0.3	0.7	0.7
41	18	1	1	243.16	102.57	0.461111	168	93.55	100	0	0	38	1	A DIFFICULT PATTERN TO FOLLOW	RANDOMN	YES, RANDOM	0.5	0.5	0.7
42	19	2	2	64.36	62.86	0.055556	50	72.36	73	27	0	50	1	I JUST PICKED THE FIRST 50 SQUARES TO HIDE THE ONE-DOLLAR TOKENS	I FILLED THE FIRST 5 ROWS TO MAKE A BOX	NO, THEY WERE MORE RANDOM AND IT WAS HARD TO FIND THEM	0.7	0.3	0.7
43	17	1	1	176.46	174.75	0.594444	62	170.79	83	17	0	29	1	USING PARTICULAR PATTERNS, THEN BREAKING THE RULES	NO	SOMEWHAT... THERE SEEMED TO BE SOME ORDER, BUT NOT ALWAYS FOLLLOWING THE RULES. A BIT SIMILAR TO WHAT I DID.	0.5	0.3	0.5
44	19	2	2	176.24	69.95	0.266667	104	72.27	54	46	0	50	2	By making a pattern.	Yes. The pattern outlines the box and then has four in the middle and then two more in the middle of each outline and then one in the top left and bottom right corner.	I think the collaborator just thought of the easiest way of hiding the tokens that I didn't even think of.	0.7	0.3	0.7
45	18	1	1	257.4	245.17	0.738889	52	309.86	100	0	0	27	1	I tried to spread them out as evenly as possible to try and reduce the likliness of the searcher finding a giant glob of them in one spot without really having to look.	I did not try to create a pattern, instead i tried to avoid patterns because i knew that would be what the searcher would look for.	I think they tried to hide the bills in small groups throughout the grid while still placing a few off in random places. this way I would find a large group of them and I'd think that he hid them all in groups, then I'd find one floating off in space and I'd think it was another group and end up clicking multiple empty squares. He definitely didn't try to use a pattern as far as I could tell.	0.7	0.3	0.7
46	18	2	2	129.66	126.04	0.377778	50	82.24	67	33	0	49	1	I used the outer edges of the square and made diagonal lines across both sides of the square from corner to corner.	I tried to make a square with an X through the middle.	I think the collaborator used a similar strategy with the edges being completely covered and using the corners as a good point to place the tokens.	0.7	0.3	0.7
47	21	2	1	241.53	200.22	0.761111	58	169.95	98	2	0	34	1	tried to not have many dollars touching each other	no pattern, just tried to space away from middle of board and the edges of the board	looked to be all over the place with no rhyme or reason for the way the tokens were placed.	0.7	0.5	0.7
48	20	1	2	77.4	76.07	1	70	83.61	71	29	0	50	1	followed a pattern that was consistent for 1/2 the space	i skipped every other dignol row	At first the followed the perimeter then it started to become random	0.7	0.7	0.7
49	18	2	1	185.74	175.51	0.594444	52	161.47	100	0	0	26	2	At first I tried to put them to the right of the screen, because people read from left to right, to they look on the left first, then as spots atrted to fill up I began to run out of room and they just became acttered throughout the screen.	Not really, just spreading some of them around while keeping others clumped together	It looks like they just tried to pread them out evenly. I dont think they used a certain pattern	0.3	0.7	0.5
50	19	1	2	100	77.45	0.055556	50	45.8	52	48	0	50	1	I decided to clump all of the dollar tokens together. Hopefully the other player will pick boxes in the upper region at the beginning, and find all of the dollars located in the upper region.	I decided to cover the board in the most basic fashion, by clumping all of the tokens right next to each other.	They used an "every other" strategy, placing dollars in every other box so that the region looked like a checkerboard afterward. It did not take me long to discover their strategy.	0.7	0.5	0.5
51	19	2	1	162.02	160.12	0.572222	56	118.13	100	0	0	30	2	I tried to pick places that I knew I would not pick first if I was choosing them. So tried to hide them on the sides and scattered in the middle because my brain goes to the corners.	No pattern just scattered so the mind cant pick up on a pattern.	No because they were scattered everywhere and where I thought there was a pattern there was not.	0.7	0.3	0.5
52	19	1	2	104.75	102.46	1	52	79.02	51	49	0	50	1	I made a pattern checkerboard style, in the hopes that it would be an easy pattern to discover.	I started in the top left corner because I assumed that is the first place someone would look =. It is how we read we start at the top left of a page, so i assumed that the person who hid the dollars would have started there for me.	Yes, they made half of the screen tokens, the top half.	0.7	0.5	0.7
53	21	1	1	157.27	155.53	0.65	52	149.56	98	2	0	27	1	i tried to space them out so that there was no true pattern.	No	At first, i thought that they were putting the one dollar tokens into groups, but found that they were not.	0.5	0.3	0.5
54	18	2	2	101.16	88.86	0.055556	52	129.21	53	47	0	50	2	i put the one-dollar tokens in rows of five down all of the columns on the left side of the area	no	yes, in diagonal rows across the area	0.3	0.3	0.7
55	18	2	1	101.38	93.87	0.288889	52	117.25	100	0	0	45	2	I scattered them around the board randomly.	I created one pattern that covered all of the outside ridges of the square.	Yes they scattered their tokens randomly to make it harder for me to find them.	0.7	0.3	0.5
56	18	1	2	133.86	132.19	0.388889	54	43.64	52	48	0	50	1	I went with a symmetrical pattern thats axis would be the central vertical line in the center oif the 10 by 10 by10 board.	First i went diagnally from corner to corner then i skipped the top and bottom lines to then make two solid dollars bands across the board then I filled in mo=re the upper portion of the grid after that keeping with a symmetrical setup.	I feel that the collaboraters strategy for hiding the dollars was to do so by keeping them as closely grouped as possible in a pattern that could be easily understandable.	0.7	0.3	0.7
57	18	2	1	294.46	284.61	0.622222	86	137.77	83	17	0	32	1	hid a portion of them in the very middle, hid seldom around the outmost rows, then scattered the rest in the middle	described above	yes, they bordered the entire outside rows with the tokens	0.5	0.3	0.7
58	18	2	2	48	44.89	0.055556	50	118.96	74	26	0	50	1	I put them on half of the screen all together	No, just filled the left side of the screen.	Yes, I think they made a pattern that worked for them but was not the easiest pattern possible.	0.7	0.3	0.7
59	23	1	1	447.62	417.71	0.805556	90	166.39	100	0	0	48	2	I tried to put the one dollar tokens in every other box. Then I rarely put the one dollar tokens anywhere till I used all 50.	Yes, almost like checkers. Thi did not use a pattern and tried bunching them up. Out of two of the four corner boxes i put one dollar token in two boxes diagnol from each other.	I think they just randomly placed them. That was their strategy I believe.	0.7	0.3	0.7
60	18	2	2	69.12	66.69	0.5	50	36.86	53	47	0	50	1	alternating them	Yes alternating by placing then skipping placing then skipping all the way down the grid	yes they just filled half of the grid	0.7	0.7	0.5
61	22	1	1	124.29	101.52	0.383333	50	175.37	100	0	0	34	2	randomly assorted them	no	they spaced them evenly	0.7	0.3	0.7
62	19	2	2	46.49	44.86	0.055556	54	38.15	54	46	0	50	1	I put them all on the first fifty squared ( counting horizontally)	NO, just placed them all one after another	Yes, my collaborator put them all vertically skipping one row at a time. The first row had some, the second didnt...and so on	0.5	0.3	0.7
63	20	1	1	41.05	37.29	0.055556	52	143.05	99	1	0	50	1	I assumed that most people would start to look at the top of the grid so I hid the one-dollar tokens at the bottom of the grid.	No I put all 50 tokens at the bottom half of the grid.	Yes, my opponent used a great strategy. They sporatically put the tokens all over the gird so it wouldn't be easy to find a pattern, therefore making it harder to find the tokens.	0.7	0.3	0.7
64	21	1	2	148.65	147.11	0.544444	50	59.69	61	39	0	39	1	I use a pattern to hide my dollar bills	Yes, i used a pattern that would be easily found by me. it was the pattern of fill up one and then skip one and if you fold the grid together it would align perfectly.	The strategy the second part used was putting all the dollars in the begininging four rows	0.7	0.3	0.7
65	18	1	1	502.08	498.89	0.55	70	67.8	54	46	0	49	1	Multiple pattern set usage.	Patterns existed but varied. I used "L" shaped spacing in several of them beacuse I would think that that would be a fairly hard pattern to guess given the constraints of only being able to try 50 squares.	Yes, they seemed to assume that I would start and continue searching on the top of the screen only, and so hid them all on the bottom.	0.7	0.7	0.7
66	19	1	2	56.21	54.13	0.055556	52	145.38	88	12	0	50	1	I put all the top five rows with the tokens because usually people will try the top rows first.	Yes, a block like pattern.	It was very hard. There was some sort of pattern but I did not figure it out till the end of my 50 tokens.	0.7	0.3	0.7
67	18	1	1	191.55	189.29	0.711111	58	329.7	97	3	0	35	1	I trid to be as random as possible.	Eventually I was running out of room so I tried to make the coins not share any side with another, they could be diagonal though. I also made the enitire right collumn full of tokens because I dont think someone would expect that.	I think the person just clicked spots as randomly as he could.	0.3	0.7	0.7
68	19	2	2	69.51	68.01	0.055556	50	26.74	50	50	0	50	1	i started with the first top left square and i went from left to right, and when i got to the top right square i started below on the second top right square, and went in rows like that.	i filled completely the top rows with tokens, until all 50 were used.	i think they used the same strategy as me: filling all of the first rows until all the tokens were used.	0.7	0.3	0.7
69	17	2	1	239.7	237.86	0.661111	58	152.21	96	4	0	31	1	I used a pattern across the grid involving my favorite numbers so every time the number changed, i switched sides of the grid. Then when the first set of my favorite 4 numbers ran out, I doubled the number, sometimes adding one if there was a token already there but also alternating between the sides of the grid.	No particular pattern	I'm not really sure, because at first, it seemed that the tokens were placed by skipping a square in between them. Then it seemed that there was a pattern with mirrored images on each side of the grid. However, toward the end, I couldn't exactly point out a particular trend.	0.7	0.3	0.7
70	20	2	2	70.96	69.55	0.244444	50	35.89	52	48	0	50	1	I thought of general areas people would click. I hid a lot of them next to each other so hiding was less random, and more focused.	I covered all the corners and then started from the middle and worked my way out.	Yes. They hid all their tokens on the top half of the grid. Completely filling the top half.	0.5	0.3	0.7
71	18	1	1	91.49	88.45	0.377778	68	81.77	99	1	0	36	1	Not on the diagonals, in the center, or in the corners	Near the walls, but not on them when possible. Would have liked if there were less tokens so they could be spread out more.	Not really, they put them in a seemingly random pattern.	0.7	0.3	0.7
72	18	2	2	94.37	72.14	0.055556	56	101.47	63	37	0	50	1	I decided to hide them by placing the tokens in the boxes as if the participant was reading a piece of paper, starting at the top left corner and moving toward the right and down for each row.	I was just a rectangle.	Yes, they put tokens in all the corners and many of them were concentrated in the middle in a symmetrical diamond shape.	0.3	0.5	0.7
73	19	1	1	106.53	105.3	0.75	50	160.77	95	5	0	25	2	Completely random	No	Yes they were a lot of diagonal lines of one dollar bills	0.5	0.3	0.7
74	18	1	2	87.57	83.87	0.055556	50	44.91	52	48	0	50	1	I grouped all of the tokens into one large block rather than spreading them out.	I just made a large rectangle.	They used the same strategy that I used, however their rectangle was oriented in a different way.	0.7	0.3	0.7
75	18	2	1	188.63	186.14	0.494444	54	299.07	99	1	0	23	2	I decided to place the tokens randomly.	Nope.	Yes, he/she hided the tokens by skiping a block in the bottom left part, but then other tokens are placed randomly.	0.7	0.3	0.5
76	45	2	2	127.39	122.45	0.055556	50	65.84	51	49	0	50	1	go in order left to right starting in the top left corner	horizontal lines left to right	verticle lines top to bottom starting top left hand corner	0.7	0.3	0.7
77	18	2	1	108.78	106.6	0.622222	50	190.36	97	3	0	23	2	I tried to put them in a random order with no pattern.	I tried not to use patterens.	I think that they tried to clump the bills in small, and large clumps which made it difficult for me to tell where the bills were going to be.	0.3	0.7	0.7
78	17	2	2	94.99	90.56	0.388889	50	35.72	54	46	0	40	1	I decided to make a pattern with the tokens.	Yes, I made lines down the furthest left and right lines all the way down, and then made a large X in the middle with the tokens. I then started to grow off of the middle of the X with the remaining tokens.	Their strategy looked like they only filled the top half of the grid. This made it very easy for me to find the tokens.	0.7	0.3	0.7
79	18	2	1	344.73	342.59	0.522222	50	81.34	96	4	0	41	1	each row I hid it in one more space, like the first row in the first square, in the second row the second square and so on. then randomly	random and by numbers	no	0.5	0.3	0.7
80	17	2	2	76.76	57.86	0.166667	92	91.09	81	19	0	47	1	I hid them all in the middle thinking that they would try the middle first!	I tried to complete a full square with as much tokens were given. It was as close to a complete square that I could get.	I think that the strategizer used diagnols, filled the center, and tried to fill the border of the squares as much as they could.	0.7	0.3	0.7
81	18	1	1	139.27	136.35	0.622222	58	175.65	100	0	0	50	1	I used oatterns that I thought would be difficult to understand in order to try and make it as difficult as possible for the person trying to find them.	I made them in diagonal patterns two rows appart at first and then filled in the reast of the areas that had the most open squares.	It seemed like they did at first and then just filled them in randomly	0.7	0.3	0.7
82	19	1	2	34.79	32.8	0.055556	50	59.19	64	36	0	50	1	starting from square 1 and then went filling up each row.	pattern was very simple, each token was placed one after the other. then when the row was filled up, i moved onto the column directly below it.	yes. he selected all of the middle icons to make it easy for someone to find, as many people click the middle buttons first.	0.7	0.3	0.5
83	18	2	1	476.36	284.19	0.677778	126	186.81	99	1	0	26	1	I tried to create some gaps which would hopefully create uncertainty. The gaps would make it more difficult for two reasons in my opinion: to separate the tokens more without pattern, and to cluster the tokens so as to confuse the seeker. One wouldn't always think to look around a token when it is found, out of the logic that no one wouldwant to hide them so close together.	Not really, I decided that patterns are easier to detect than semi-random selection.	It was similar to my strategy, I think. They were well spaced and put in random formation.	0.5	0.7	0.7
84	18	2	2	157.29	78.03	1	154	69.08	55	45	0	50	1	I decided to use a well known pattern. Something that we see almost on a regular basis.	I made the pattern of a checkers board.	I think that they just decided to start at the top and fill up half the board. It was the easiest way to get all of the tokens in an easy to find pattern.	0.7	0.3	0.7
85	17	2	1	199.33	197.7	0.666667	50	265.86	95	5	0	34	1	I tried to not have them be in a row when it was possible. I.	I tried not to create a pattern that one could easily follow like only on even-numbered squares. I also ended up creating symmetrical formations by the end because there was no pattern I couldn't follow.	They created no symmetry and they made one diagnal starting in the top right and going to the center.	0.7	0.5	0.7
86	19	1	2	167.01	141.68	0.244444	68	150.27	59	41	0	45	1	make the number 1 and use borders	no just made a 1 symbol and used a border on the top and bottom	yes, every other block	0.7	0.3	0.7
87	20	1	1	162.52	146.11	0.627778	52	192.09	91	9	0	25	2	I tried to use as random a method as possible. I also tried to avoid patterns such as checkerboards and chains of bills. When I saw a chain of bills I either chose to break it up or make it extensively long, which should help to throw off the opponent.	I actually tried to avoid patterns. I feel as though once the opponent notices a pattern it becomes far too easy to find each bill.	My opponent seemed to follow a checkerboard-esque pattern. The bills tended to alternate with the empty squares, however there were a few chains still on the screen.	0.7	0.3	0.7
88	18	2	2	85.72	84.13	0.055556	54	130.67	84	16	0	50	1	I placed them all on the top half.	5x10 rectangle	Yes, he/she placed them in a design of a number "1" and then outlined the boarder	0.7	0.3	0.7
89	22	1	1	85.86	80.67	0.522222	54	179.24	100	0	0	26	1	Go between hiding in large groups and isolated patches, trying not to keep a consistent pattern	Patterns are predicitible, but looking back i should have done a checkered pattern to thrown them off because they probably wouldn't have been expecting that	I'm not quite sure what patteren they used.	0.3	0.7	0.5
90	18	1	2	139.12	135.15	0.5	52	78.5	54	46	0	50	1	I set the tokens up in a random but easy to understand repeating pattern.	I filled out every other second column with a complete column of tokens.	Yes they placed the majority of the tokens up in the upper half of the grid.	0.7	0.3	0.3
91	19	2	1	81.58	76.79	0.661111	50	70.76	98	2	0	29	2	i decided to scatter them everywhere in no particular arrangement. beecuse i know that i would be looking for a certain pattern when looking.	no	no i dont. they looked pretty random	0.3	0.7	0.3
92	19	1	2	41.63	39.62	0.055556	50	43.24	53	47	0	50	1	I just hid them all in the first fifty spaces.	A rectangle	Running the dollar bills up and down	0.3	0.3	0.5
93	18	1	1	181.39	170.31	0.577778	50	227.2	100	0	0	25	1	I decided that when i am asked to find things someone hid they would try not to pattern them so i figured that is i patterned where i put the pices it would make it more difficult for the other person to find the tokens.	yes, i mad the whole thing symetrical.	There stratagy was to try and make as few pices touching as possable.	0.3	0.3	0.5
94	18	1	2	87.47	52.91	0.055556	92	31.35	51	49	0	50	1	I decided to group all of the one dollar tokens together so that the collaberator wouldn find the money in very few clicks, starting from the top corrner.	I hid alll of the one dollar tokens on the left side of the 10 x 10 grid since i thought most people would start from the top left hand corner.	I think my collaborator took the same strategy as i did, however he/she hid them all on the top instead on one side or the other.	0.7	0.3	0.7
95	19	2	1	193.96	191.7	0.544444	70	179.46	98	2	0	28	1	Did not put any in the center where most people would go first and didnt put many around the outsides and none in the corners.	A circle around the middle with a fiew random missing spots.	There weren't many around the outsides and there were none in the corners.	0.5	0.7	0.5
96	18	2	2	69.83	44.48	0.166667	68	28.64	52	48	0	50	1	I placed them around the outside.	I outlined the box	Placing them on one side of the screen	0.7	0.3	0.5
97	18	1	1	199.6	144.82	0.816667	120	134.35	100	0	0	29	2	i wantd to space out my bills so there was no clumps. so when people found a few togeather they would click the open zones inbetween them.	no there was no pattern involved i just wanted them to be spaced by not perfectly spaced, my goal was to make no pattern at all if i could.	I think they chose to make as large of white spaces as possible while making sure it was not a simple shape, leaving me with an open space so that no matter where i clicked i would find nothing.	0.5	0.7	0.5
98	18	1	2	96.88	90.16	0.277778	52	54.29	58	42	0	50	1	I filled in the corners first and then i filled in the center then evenly distributed the rest in the centers of each edge.	I'm not sure it was a pattern but i filled in the corners with a 3x3 then filled in the center.	They just filled in all the way around the outside row and then started to fill in the second row all the way around.	0.7	0.3	0.7
99	40	1	1	161.59	127.44	0.494444	58	272.25	100	0	0	38	2	tried to be generally random, staying away from the corners and center	no	not that i noticed	0.3	0.7	0.7
100	18	1	2	141.1	138.08	0.533333	74	87	58	42	0	47	1	put them in the corners because people might be more leary in picking the one in the middle because there might be more risk involved in picking the wrong one	tried to fill a little of the corners and then fill a little around the center so then if they did go to the center they had some possibility of getting a dollar token	yes it seemed like there was symmetry in the corners like mine with some in the middle but it was unsymmetrical toward the middle so it got kind of confusing as where it might be after i got the corner pieces	0.7	0.3	0.7
101	18	2	1	213.39	178.48	0.833333	50	226.29	98	2	0	37	1	I tired to avoid placing them on the outsides because I figured people would click there first.	Somewhat. I set most of them up in a group of five, by placing one in the middle and surrounding it with two at the top and two at the bottom. While everyonce in a while placing two or three in a row.	Once I found one there was almost always a token above and below it. My opponent also placed almost all of the tokens on the left side which made it harder to pick out where on the right they were hidden.	0.7	0.3	0.5
102	18	2	2	159.7	96.36	0.055556	140	119.36	63	37	0	50	1	I thought that putting all of my tokens in the same area would make it easier for the other player to find them.	I just blocked all of my tokens in the same area in a rectangle on the top portion of the grid.	yes they did and I felt like they made it a lot more difficult to find the tokens. they placed them in an x shaped pattern with random collective boxes placed around the grid but it was mostly symetrical.	0.7	0.3	0.7
103	19	1	1	132.12	127.37	0.55	50	114.44	89	11	0	24	1	to put the dollars in clusters. in no particular pattern	no i did not	yes it looked like a cross stitch pattern	0.3	0.5	0.5
104	18	2	2	370.02	234.23	0.177778	264	66.96	51	49	0	50	1	made a box in the center that was 8 tall and 6 wide then put one in the top right corner and one in the top left corner	wasn't so much of a pattern, just thought of main spots they might try	yes they filled in the top 5 rows of the board	0.7	0.3	0.7
105	17	2	1	79.77	74.62	0.622222	90	138.73	99	1	0	38	1	In a weird pattern, but with some not connected to other's randomly in the middle.	I started out making an 8, then added the rest in where needed.	A few connected at a time, with no particular pattern.	0.7	0.3	0.7
106	19	1	2	103.88	101.97	1	50	60.46	63	37	0	49	1	I made a simple checker board patter. This is hopefully easy to figure out after the first couple clicks. I also started off with the top left hand corner as if one was to read a book.	Yes, I did make a simple checker board pattern across the whole 10 by 10 square.	yes i do think he used a particular strategy with the first one being in the top left hand corner and the rest being in the center of the 10 by 10 square but the one in the top right hand corner was a little random.	0.5	0.3	0.7
107	18	1	1	86.93	85.55	0.494444	50	89.76	100	0	0	28	1	I decided that I would hide them so that they couln't find any sort of pattern that I was hiding them in.	I did not try to create some sort of pattern. I tried putting them in random places around the grid.	My opponent liked to put the tokens in a straight line.	0.7	0.3	0.7
108	18	2	2	188.26	85.87	0.055556	136	84.42	52	48	0	50	1	I thought that if i put the tokens all in the top half of the grid then it would make it easier for them. Also, I used the top half of the grid because I would most likely click the top first instead of the bottom.	The pattern I used was to put all of the tokens in the top half of the grid because then when they found the first one they would realized its all in the top half.	I think that their stradegy was good because when I started in the corner I found the first token and then i clicked to the right and to the left and figured it out.	0.5	0.3	0.3
109	18	1	1	188.58	187.33	0.705556	66	129.67	100	0	0	26	1	Make a pattern and then mess it up.	I tried at first making each of the corners a dollar, then subtract a few of them, so the other person would lose out on those few dollars, then when making up lines that went dollar dollar blank dollar and etc and mixing the pattern up that way as well.	I can't really explain the pattern since I didn't pay too much attention to it, it was more looking at how can I get the most money out of this, I saw a few pieces of a pattern but I can't think of anything that stood out.	0.3	0.5	0.7
110	19	1	2	178.81	130.02	0.133333	98	31.31	50	50	0	50	1	i put most in the middle	I made the capital building. Most dollars in the middle and the rest into a tower on the top	Yes, placing all the dollars in the top half of the box was smart being that most people would start off picking the top left corner as I did.	0.7	0.3	0.7
111	18	2	1	124.24	120.06	0.633333	52	107.3	100	0	0	30	1	At first I followed somewhat of a pattern to make the person believe they would know where all the other tokens wowuld be, then I began to randomize my placement to throw them off their game.	My pattern kind of matched the board game scrabble it wasn't done intentionaly but after looking at it before I began randomly placing the tokens I realized what I had subconsciously done.	I didn't seem as though my opponent had a particular strategy in mind when they were placing their tokens, it looked to me as though they just placed the tokens anywhere with no real thought behind it.	0.5	0.3	0.7
112	18	1	2	178.31	51.68	0.166667	150	50.82	60	40	0	47	1	I thought that the first logical place to hide the money was either around the edges or at the center. For this reason I decided to hide the one dollar tokens around the edges because it produced the most logical arrangement.	I origional tried to make a checkerboard but I determined that a simple square surrounding the edges was the most logical.	Yes, I think that my collaborator had a very logical idea. He hid the tokens at the center of the map. It was easy to get the first 40 or so tokens, however, the last ten were harder to find as the pattern was not as clear.	0.7	0.3	0.7
113	19	1	1	174.94	166.5	0.655556	82	219.39	95	5	0	31	1	I did not hide any of the tokens in the corners or center because most people will look there first.	There was not real pattern but i decided to put them in any spot that felt like it might have been challenging for someone else or even myself to find again.	Yes, the person before me placed many of the tokens in formations that led from the corners of the square to the center.	0.5	0.3	0.7
114	18	1	2	157.87	145.83	0.055556	88	69.37	54	46	0	50	1	I simple placed the one dollar tokens the board in such a way that the first half of the board was covered and the bottom half was not, that way an individual could follow the trail of one dollar tokens, assuming they started in the top left corner of the box.	I assumed that an individual would start in the top left corner and follow the tokens until they were incorrect, thus creating a box.	I believe my collaborator mirrored the top and bottom half of the box so that after I found the the top half, I could use the same pattern on the bottom half to find as many 1$ tokens as possible.	0.7	0.3	0.7
115	19	1	1	205.67	203.71	0.827778	50	161.58	100	0	0	37	2	I just tryed to place them randomley throught the board.	I didnt really try to make a pattern, but it ended up looking like most of them conected at the corners.	I don't think my opponent used any stratagy when placing the tokens.	0.7	0.3	0.7
116	19	1	2	429.55	417.22	0.733333	70	162.67	52	48	0	47	1	While hiding the tokens I tried to be consistant so that the collaberator will be able find all of them as easily as posssible.	I did create a pattern. I made an "x" shape and then filled in the remaining blanks in the "x" with what token I had left. So i filled in the middle of the board and etended outward. I also made sure it was symmetrical so if they found one there would be one in the same spot on the other side of the board.	My collaborator hid all 50 of their token in the top half of the board. So they made it very easy to find all the tokens and also followed a very simple pattern.	0.3	0.5	0.3
117	20	1	1	310.86	238.21	0.677778	74	191.2	83	17	0	33	1	At first I made a patteren that would be easy to remember, after that was finished I went back and moved around the tokens so that there would be less of an identifiable pattern. Basically it would seem that there was a patten, only then to be randomized.	I tried to make a collection of X's and +'s connected in some fashion. Only after I had all fifty placed did I go back and change the patterens.	For the most part, all of the tokens were connected diagonally. It was only the last ten or so that were randomly placed among the chart. This made it more difficult to get the last few tokens, but made the majority of them easy to find once the pattern was found.	0.5	0.3	0.7
118	21	1	2	150.57	125.77	0.377778	66	271.09	85	15	0	50	1	I used the the border of the square and then just made an "x" through the square with the remainder of the squares	Not really a particular pattern just figured that was the easiest way for my collaborater to find all the dollars	I believe their startegy consisited of them placing all the dollar bills in the same place, in other words making an object consiting of symmetry	0.5	0.3	0.7
119	17	2	1	290.02	249.35	0.622222	52	314.51	97	3	0	33	1	make random patterns out of them	i made a smiley face out of the tokens and then filled in the space around the smiley face	they grouped them together and had the groups of coins separated by a few spaces	0.3	0.5	0.7
120	19	1	2	84.14	78.96	0.266667	50	85.38	53	47	0	50	1	I tried picking points that I would pick if I were to guess	Yes, dollars in the middle and around the outside	Yes, almost the same as mine, except they crossed in the middle as well	0.7	0.3	0.7
121	18	2	1	345.01	343.1	0.522222	72	182.89	100	0	0	35	1	I hid the dollars in diagonal paternes and in straight lines because most people would not expect to have them all lined up.	An origanized mess.	I'm not sure it saeemed random to me.	0.7	0.3	0.5
122	19	1	2	101.24	57.68	0.055556	124	69.98	67	33	0	50	1	I hid the dollars in the first five rows because they could go straight accross finding each dollar amount without skipping around.	I did not use a pattern I just hid them in the first five rows	Yes, they made a 5x5 box in the center and then uses the remaining to line the perimemter.	0.7	0.3	0.7
123	20	1	1	144.55	130.17	0.433333	58	127.68	99	1	0	44	1	Use an unusual pattern	Yes alternating between different lenghts and spaces	I believe they used a strategy of randomness	0.5	0.3	0.7
124	19	1	2	216.58	132.16	1	128	58.17	53	47	0	50	1	I created a pattern that would hopefully be able to be easily solved.	Yes. I used every other space for the top row, then in the row below it, placed a dollar in between (but below) the dollars on the row above it. It kind of looked like a 5 on a playing dice.	Yes. They only used the top 50 squares	0.7	0.3	0.7
125	19	1	1	128.39	119.92	0.622222	52	206.06	100	0	0	29	1	I alternated between strings or clumps of tokens and staggering tokens to make them the most difficult to find.	I tried not to create a pattern because patterns may be more easily recognized.	I believe my oponent intentionally linked most of the tokens together to decrease the probability of his or her opponent selecting one token ar random from the most commonly chosen spaces--the edges and corners.	0.7	0.7	0.7
126	19	1	2	88.35	82.67	0.055556	58	62.15	56	44	0	50	1	I tried to put them all as close together as possible so that it would hopefully be more likely for them to, once they found one, search around it for more and discover tha the entire top section of the 10x10 grid was where they resided.	Not really a pattern so much as just a collection of them all on only the top half of the grid. Hoping that they would search there first.	Yes they clearly attempted to make digonal stripes across the board from top right to bottom left. I'm not sure how well this strategy worked since while I quickly figured out the pattern it doesn't seem like the simplest one to use to have people find the money.	0.5	0.7	0.7
127	19	2	1	115	105.09	0.383333	54	217.16	100	0	0	41	1	I decided to condense them together because I tend to guess all around the board.	Yes, I decided to try and spell my name.	I think they tried to evenly disperse them across.	0.7	0.5	0.5
128	18	1	2	168.4	128.26	0.055556	130	36.57	51	49	0	50	1	I decided to hide them in the first 5 rows because that us normally the people would read (left to right).	I just decided to put all the one dollar tokens in grouped together from left to right then moving down a row and repeating until all of them were used.	The collaborator used the same pattern as I did.	0.7	0.3	0.5
129	21	1	1	135.69	133.92	0.638889	64	121.66	94	6	0	23	1	I tried to reduce the amount of tokens that were clumped together to 3 or 4 at most. There are certain squares or areas that I left blank because they seemed the most likely place to start.	There was no particular pattern, just assorted clusters of tokens.	My opponent made an actual design with their tokens. After I found enough of the initial tokens I was able to guess the pattern and work from there to find the rest.	0.7	0.3	0.5
130	18	2	2	91.74	77.81	0.055556	50	52.63	50	50	0	50	1	I placed the tokens in the first 5 rows. I did this because the person looking for them would know that I tried to make them easy to find, therefor I put the tokens from left to right until I was out. Since people read from left to right, up to down, it seemed like the most obvious place to look.	I just filled in the top completely.	I thought that my collaborator would use a similar stradegy to the one I used.	0.5	0.3	0.5
131	22	2	1	102.67	85.92	0.633333	50	129.95	100	0	0	32	1	I placed the tokens in a more distributed placement to make them difficult to find.	No particular pattern, but the distribution was closer to -1	I don't think there was a pattern to my opponents strategy.	0.5	0.7	0.5
132	20	2	2	140.02	137.67	0.394444	142	27.46	50	50	0	49	1	I used dollars to make up a Chinese word.	Yes, it is hard for me to describe it because i just use them to make a Chinese word. If you know what the word is, it would be so easy and simple. And the Chinese word is made up by three suns. Because there are 2 dollars left after my graph, I put them in the left upper corner and right corner.	I don't think so because it is so easy to solve it.I just clicked all the upper half boxes and I got 50 dollars.	0.7	0.3	0.7
133	19	1	1	247.8	227.68	0.572222	54	211.68	97	3	0	25	1	at first i was hiding them in groups of two three in horizontal lines, but then thought that an opponent would probably hid them horizontaly in groups too so i then started changing to verticle rows	just in horizontal and verticle groups	didnt really look like much of a strategy other than just randomly place them whereever	0.5	0.3	0.7
134	18	1	2	60.37	58.11	1	50	120.55	76	24	0	50	1	I just hid them in every other box. So it follows a very easy pattern.	Yes, I made a paritcular pattern with the tokens. I put them in every other box, so no two tokens are touching each other, only diagonally.	They made something kind of like a picture, with three shapes that kind of looked like 8's and made put two of these shapes on the bottom and one on the top like a pyramid. Then they put two more tokens in the top corners. It was not very easy to figure out their strategy.	0.7	0.3	0.5
135	21	1	1	174.08	154.73	0.711111	50	190.26	100	0	0	46	1	Random order of the one dollar tokens, staggered on each corner of the board	Yes, four different patterns over the board. L shaped on top right and bottom left, staggered like a chess board on top left and bottom right. Middle was an enclosed shape with a few outliers.	Yes, they were completely random in there approach. There was no visible pattern, which made it more difficult for me. It seemed as if they just randomly clicked through the board.	0.7	0.3	0.7
